# Supplementary material for: trans-4-[(Phenyl­sulfon­yloxy)meth­yl]cyclo­hexa­necarboxylic acid
Source: Acta Crystallogr Sect E Struct Rep Online. 2008 Aug 6;64(Pt 9):o1703. doi: 10.1107/S1600536808024513 (PMC2960730; doi:10.1107/S1600536808024513)
Supplement: Supplementary file 2 [file e-64-o1703-Isup2.hkl]

# 
# h,k,l, Fc-squared, Fo-squared, sigma(Fo-squared) and status flag 
# 
data_I
_shelx_title ' QQR1 p 21/c' 
_shelx_refln_list_code          4 
_shelx_F_calc_maximum      226.39 
_exptl_crystal_F_000       632.00 
_reflns_d_resolution_high  0.8243 
 
loop_ 
 _symmetry_equiv_pos_as_xyz 
 'x, y, z' 
 '-x, y+1/2, -z+1/2' 
 '-x, -y, -z' 
 'x, -y-1/2, z-1/2' 
 
_cell_length_a    17.0974 
_cell_length_b     5.9602 
_cell_length_c    14.9192 
_cell_angle_alpha  90.000 
_cell_angle_beta  107.091 
_cell_angle_gamma  90.000 
 
_shelx_F_squared_multiplier     1.000 
 
loop_ 
 _refln_index_h 
 _refln_index_k 
 _refln_index_l 
 _refln_F_squared_calc 
 _refln_F_squared_meas 
 _refln_F_squared_sigma 
 _refln_observed_status 
   1   0   0      327.87      278.14      2.59 o 
   2   0   0      837.98      854.65      5.97 o 
   3   0   0     3440.29     3427.19     14.25 o 
   4   0   0    23434.20    20340.24    170.65 o 
   5   0   0     5452.77     5008.63     22.29 o 
   6   0   0      805.93      738.38      9.77 o 
   7   0   0     1979.82     1820.42     16.25 o 
   8   0   0      129.30      138.23      5.82 o 
   9   0   0       34.51       35.43      4.60 o 
  10   0   0     1278.30     1289.92     17.30 o 
  11   0   0       18.14        5.61      8.32 o 
  12   0   0      251.15      242.12     10.83 o 
  13   0   0       53.07       61.93      7.30 o 
  14   0   0       99.05      108.51      9.39 o 
  15   0   0        2.21        3.92      9.54 o 
  16   0   0       11.87        0.02     12.27 o 
  17   0   0        1.64        7.22     10.58 o 
  18   0   0        9.49        4.37     12.38 o 
  19   0   0        0.71        0.04     12.17 o 
   1   1   0     1056.85      907.49      9.17 o 
   2   1   0    10126.66     9969.73    115.11 o 
   3   1   0        8.89       20.00      6.20 o 
   4   1   0    12736.23    12378.81     36.70 o 
   5   1   0     4579.26     4511.95     23.65 o 
   6   1   0      674.72      595.91     11.74 o 
   7   1   0        0.18        1.59      6.71 o 
   8   1   0     2772.13     2696.28     23.57 o 
   9   1   0      388.31      363.34     12.93 o 
  10   1   0      446.25      448.46     14.07 o 
  11   1   0       26.32       33.04      9.09 o 
  12   1   0      100.77       83.40     11.34 o 
  13   1   0        5.14        3.06      9.98 o 
  14   1   0       15.79        6.38     10.55 o 
  15   1   0        0.01        6.65      8.89 o 
  16   1   0        2.50        5.01     10.18 o 
  17   1   0        3.71        6.37      9.98 o 
  18   1   0        0.97        0.03     12.80 o 
  19   1   0        1.86        0.04     13.26 o 
   0   2   0      250.77      238.43      7.39 o 
   1   2   0        2.54        2.94      6.60 o 
   2   2   0      226.44      201.82      7.59 o 
   3   2   0       11.92        0.01      7.08 o 
   4   2   0     1155.90     1266.75     15.49 o 
   5   2   0      325.87      353.66     10.99 o 
   6   2   0      363.33      336.46      9.37 o 
   7   2   0       69.40       65.44      7.75 o 
   8   2   0      741.11      756.41     17.31 o 
   9   2   0       27.45        1.33      9.28 o 
  10   2   0       38.71       35.81      9.31 o 
  11   2   0       49.80       34.16     10.56 o 
  12   2   0        0.32       10.48      8.65 o 
  13   2   0       37.02       28.98     10.81 o 
  14   2   0        0.01       14.08      9.42 o 
  15   2   0       33.52       39.41     12.05 o 
  16   2   0        0.40        0.03     11.02 o 
  17   2   0       18.80       24.84      9.25 o 
  18   2   0        6.57       23.41     12.24 o 
  19   2   0        0.88       13.36     16.54 o 
   1   3   0     1175.84     1218.96     16.73 o 
   2   3   0     2164.27     2141.38     25.20 o 
   3   3   0       48.29       60.58      6.27 o 
   4   3   0      338.77      318.91     10.32 o 
   5   3   0       23.74       23.15      8.10 o 
   6   3   0      538.48      593.68     14.91 o 
   7   3   0      104.01      110.56      7.96 o 
   8   3   0      103.47       80.24     10.82 o 
   9   3   0      168.24      173.36     13.33 o 
  10   3   0        2.60        0.02      9.82 o 
  11   3   0      149.15      103.27     14.05 o 
  12   3   0      183.38      218.64     15.06 o 
  13   3   0       65.61       67.12     11.99 o 
  14   3   0        0.04        0.02     11.93 o 
  15   3   0        3.65       12.17     10.71 o 
  16   3   0       40.69       40.49      9.98 o 
  17   3   0       15.46       27.24     12.63 o 
   0   4   0      150.63      166.84      9.53 o 
   1   4   0       67.46       44.04      7.59 o 
   2   4   0       25.10        0.01     10.76 o 
   3   4   0      384.24      373.65     13.90 o 
   4   4   0      330.23      293.00     14.21 o 
   5   4   0       85.84       71.82      9.36 o 
   6   4   0      592.09      565.94     18.23 o 
   7   4   0      219.06      169.93     17.24 o 
   8   4   0        9.79        0.93     11.06 o 
   9   4   0      213.82      163.06     17.81 o 
  10   4   0       72.17       61.82     14.93 o 
  11   4   0       25.52        0.02     12.78 o 
  12   4   0        8.92       10.48     11.60 o 
  13   4   0       50.40       53.79     13.35 o 
  14   4   0       69.72       85.81     15.91 o 
  15   4   0       70.36       61.86     11.31 o 
  16   4   0       14.03        0.03     15.41 o 
   1   5   0       68.79       49.21     13.06 o 
   2   5   0       16.07       15.12     11.36 o 
   3   5   0      270.99      229.62     14.48 o 
   4   5   0      105.37       99.66     11.62 o 
   5   5   0       15.13       18.49      7.86 o 
   6   5   0       23.34       20.33     12.02 o 
   7   5   0       59.46       59.43      9.06 o 
   8   5   0        8.09        0.02     14.28 o 
   9   5   0       12.92        1.38     12.21 o 
  10   5   0        2.96        6.22      8.10 o 
  11   5   0       45.37       17.89     15.11 o 
  12   5   0        0.00        0.03     13.79 o 
  13   5   0        0.13        0.04     12.70 o 
  14   5   0        0.39        0.04     14.01 o 
   0   6   0       16.94        6.59     13.02 o 
   1   6   0        2.99       20.59      7.25 o 
   2   6   0        0.05        6.89     10.62 o 
   3   6   0        0.63        6.91     11.58 o 
   4   6   0        0.40        0.03     12.05 o 
   5   6   0        4.97        0.02     13.51 o 
   6   6   0       20.74        0.03     13.15 o 
   7   6   0        3.42        0.03     12.33 o 
   8   6   0       15.31        0.03     14.86 o 
   9   6   0       21.99        0.03     15.70 o 
  10   6   0        4.56        5.93     12.73 o 
  11   6   0        0.05        0.02     21.28 o 
   1   7   0        2.49        0.03     14.21 o 
   2   7   0       15.05        0.03     14.70 o 
   3   7   0        5.88        0.03     14.96 o 
   4   7   0       10.28       16.08     14.10 o 
 -19   1   1        7.84        0.02     18.35 o 
 -18   1   1        2.39        7.00     15.54 o 
 -17   1   1       38.94       44.61     17.65 o 
 -16   1   1        0.03        0.02     16.00 o 
 -15   1   1       54.71       39.69     18.67 o 
 -14   1   1        1.67       15.12     12.61 o 
 -13   1   1       16.29        0.01     15.85 o 
 -12   1   1       38.61       46.31      8.41 o 
 -11   1   1       10.65        0.01     12.99 o 
 -10   1   1      460.32      438.38     15.12 o 
  -9   1   1       12.80        7.12     10.63 o 
  -8   1   1      171.29      146.93      9.00 o 
  -7   1   1     4619.31     4538.78     36.90 o 
  -6   1   1        5.96        0.00      9.26 o 
  -5   1   1       13.72       11.43      9.22 o 
  -4   1   1     1806.73     1797.29     18.61 o 
  -3   1   1    22822.62    23502.20    259.10 o 
  -2   1   1     2394.91     2314.16     17.66 o 
  -1   1   1     5759.97     5895.59     27.08 o 
   0   1   1     8519.25     8325.74     31.18 o 
   1   1   1     5830.30     5789.68     19.28 o 
   2   1   1        5.04        1.19      5.79 o 
   3   1   1     2042.07     2008.05     13.36 o 
   4   1   1      368.52      327.77      6.70 o 
   5   1   1      324.98      325.43      7.72 o 
   6   1   1     1346.03     1322.11     14.83 o 
   7   1   1      117.85      113.23      6.05 o 
   8   1   1      139.87      163.40      7.64 o 
   9   1   1       90.00       86.21      8.50 o 
  10   1   1       33.00       19.18      6.14 o 
  11   1   1       82.99       75.97     10.86 o 
  12   1   1        7.06        2.83      9.48 o 
  13   1   1        8.71        2.04      9.75 o 
  14   1   1        0.17        0.02     10.91 o 
  15   1   1       21.78       34.47      5.95 o 
  16   1   1        4.32        0.03     11.49 o 
  17   1   1        2.95        0.03     12.14 o 
  18   1   1        2.87        0.04     12.35 o 
  19   1   1        5.22        9.77      9.06 o 
 -19   2   1       16.27        7.02     19.95 o 
 -18   2   1        3.39        0.02     20.10 o 
 -17   2   1        2.43       20.46     13.06 o 
 -16   2   1        2.55       13.34     14.21 o 
 -15   2   1       62.56       64.07     11.12 o 
 -14   2   1       63.89       59.34     10.80 o 
 -13   2   1        5.33        0.02     15.11 o 
 -12   2   1      159.65      173.11     12.22 o 
 -11   2   1     1037.76      989.01     24.26 o 
 -10   2   1       76.48       86.13      8.60 o 
  -9   2   1       81.93       82.82      8.15 o 
  -8   2   1      174.52      156.23      9.81 o 
  -7   2   1     1671.14     1627.42     24.72 o 
  -6   2   1      981.66      996.76     18.74 o 
  -5   2   1      288.94      265.13      9.94 o 
  -4   2   1     1045.04     1059.80     17.32 o 
  -3   2   1        0.24        0.00      8.91 o 
  -2   2   1       95.58       97.47      7.01 o 
  -1   2   1       55.33       41.68      6.12 o 
   0   2   1     1218.05     1182.00     12.79 o 
   1   2   1        0.76        0.01      6.99 o 
   2   2   1     2156.84     2253.66     17.59 o 
   3   2   1      368.75      371.59      8.83 o 
   4   2   1       62.11       64.38      5.31 o 
   5   2   1        0.56       10.25      5.93 o 
   6   2   1      116.15      116.07      9.54 o 
   7   2   1      522.03      564.22     13.69 o 
   8   2   1       13.62        2.33      8.15 o 
   9   2   1       22.71       18.04      8.76 o 
  10   2   1       53.65       55.02      7.68 o 
  11   2   1       28.14       19.67      9.78 o 
  12   2   1       32.40       48.77      7.11 o 
  13   2   1        0.67        0.02     10.67 o 
  14   2   1       11.76        0.02     11.10 o 
  15   2   1        4.29        0.02     11.84 o 
  16   2   1       18.40       24.05     11.98 o 
  17   2   1        8.47       21.25     10.61 o 
  18   2   1        3.87       12.91      7.60 o 
 -18   3   1       29.30        9.66     21.73 o 
 -17   3   1        7.71        0.02     19.99 o 
 -16   3   1       44.99       39.11     20.44 o 
 -15   3   1        2.83        1.43     16.64 o 
 -14   3   1       29.30       16.65     16.25 o 
 -13   3   1        9.13       17.98     15.17 o 
 -12   3   1        5.09       15.00     13.35 o 
 -11   3   1       18.00       16.63     15.55 o 
 -10   3   1        6.64       10.16      8.41 o 
  -9   3   1       17.27       19.90      7.68 o 
  -8   3   1       95.22      100.07      9.34 o 
  -7   3   1       21.58       26.70      6.88 o 
  -6   3   1      427.78      425.73     14.40 o 
  -5   3   1       55.28       72.66      7.65 o 
  -4   3   1      323.44      328.26     12.40 o 
  -3   3   1        0.10        0.01     10.41 o 
  -2   3   1      237.05      235.30     10.24 o 
  -1   3   1      614.27      589.89     15.90 o 
   0   3   1       47.89       43.38      6.43 o 
   1   3   1     3172.50     3295.35     26.55 o 
   2   3   1     1230.98     1308.79     17.49 o 
   3   3   1      642.69      738.84     13.55 o 
   4   3   1        9.97       12.21      7.68 o 
   5   3   1      289.66      275.07     10.21 o 
   6   3   1        9.70        0.01      9.55 o 
   7   3   1       35.55       53.95      6.47 o 
   8   3   1      223.53      220.20     13.40 o 
   9   3   1       16.47       28.16      6.52 o 
  10   3   1      118.95       96.69     12.90 o 
  11   3   1       17.33        3.87     11.69 o 
  12   3   1        1.51        0.02     10.43 o 
  13   3   1        0.91        6.31     10.20 o 
  14   3   1       82.74       67.63     15.43 o 
  15   3   1        0.05        2.47     11.60 o 
  16   3   1        5.23        9.55     11.28 o 
  17   3   1        1.98       13.61     11.72 o 
 -16   4   1        2.12        0.02     18.95 o 
 -15   4   1        2.57        0.02     22.92 o 
 -14   4   1       11.49        0.02     19.56 o 
 -13   4   1       64.45       72.87     12.26 o 
 -12   4   1       20.39        8.70     19.89 o 
 -11   4   1       44.55       13.24     20.04 o 
 -10   4   1        0.00       18.43     14.93 o 
  -9   4   1       77.57       69.96     11.64 o 
  -8   4   1       18.97       28.25      8.36 o 
  -7   4   1       35.40       26.78     15.60 o 
  -6   4   1       60.72       20.24     17.98 o 
  -5   4   1      228.49      267.83     14.29 o 
  -4   4   1        0.51        0.01     13.81 o 
  -3   4   1      563.72      571.82     18.67 o 
  -2   4   1      157.69      166.69     11.23 o 
  -1   4   1     1893.99     1908.28     32.12 o 
   0   4   1       11.47        1.73     10.21 o 
   1   4   1       90.86       89.36      8.02 o 
   2   4   1      165.28      186.36      9.60 o 
   3   4   1       39.34       51.52      8.99 o 
   4   4   1       42.65       35.56     10.67 o 
   5   4   1        3.57        6.38      9.78 o 
   6   4   1       39.69       47.83      8.89 o 
   7   4   1        1.79        0.02     10.73 o 
   8   4   1        1.40       14.42      9.97 o 
   9   4   1      344.04      329.26     18.25 o 
  10   4   1       78.40       48.78     13.95 o 
  11   4   1       39.40       39.16     12.82 o 
  12   4   1       20.94       33.47     13.07 o 
  13   4   1        3.50        6.66     11.85 o 
  14   4   1       19.85        0.02     15.02 o 
  15   4   1        0.89        0.03     15.04 o 
  16   4   1       14.61       26.55     12.88 o 
 -14   5   1        3.02        0.02     21.30 o 
 -13   5   1       28.03       18.17     19.06 o 
 -12   5   1        1.64        0.02     18.14 o 
 -11   5   1        0.98        0.02     16.70 o 
 -10   5   1        1.86        0.02     18.00 o 
  -9   5   1      174.66      201.57     16.46 o 
  -8   5   1       19.98       29.36     15.37 o 
  -7   5   1        6.62        1.88     16.15 o 
  -6   5   1       90.15       93.46     13.24 o 
  -5   5   1      372.72      361.41     19.75 o 
  -4   5   1      108.58      100.73     12.27 o 
  -3   5   1       44.60       40.74     10.73 o 
  -2   5   1       27.15       24.33     17.52 o 
  -1   5   1       42.41       31.83     16.17 o 
   0   5   1        1.79        0.02     11.67 o 
   1   5   1       41.42       37.05      8.04 o 
   2   5   1        3.92        0.02     12.81 o 
   3   5   1      167.28      150.52     12.10 o 
   4   5   1      278.20      251.98     14.49 o 
   5   5   1        1.63       14.73     11.24 o 
   6   5   1      434.01      389.04     17.07 o 
   7   5   1      194.05      161.33     13.49 o 
   8   5   1        2.00        0.02     12.30 o 
   9   5   1       22.09       21.78     12.14 o 
  10   5   1       57.91       43.03     15.27 o 
  11   5   1       71.25       59.04     16.52 o 
  12   5   1        1.39        1.43     12.27 o 
  13   5   1       16.32       13.46     13.78 o 
 -11   6   1        0.02        1.77     18.20 o 
 -10   6   1        0.80        0.02     19.78 o 
  -9   6   1        0.44        4.93     16.35 o 
  -8   6   1        0.33       19.85     16.18 o 
  -7   6   1       51.59       60.94     12.57 o 
  -6   6   1       35.43       30.71     16.59 o 
  -5   6   1       16.26       44.73      9.59 o 
  -4   6   1       42.49       20.80     20.40 o 
  -3   6   1        7.79       12.01     15.26 o 
  -2   6   1       12.76        9.78     16.45 o 
  -1   6   1       17.27       28.49     14.92 o 
   0   6   1       57.44       45.37      9.71 o 
   1   6   1       28.95        8.91     14.30 o 
   2   6   1        2.45        0.02     13.19 o 
   3   6   1       39.51       31.86     13.60 o 
   4   6   1       23.85        0.02     14.03 o 
   5   6   1        0.20        0.02     13.56 o 
   6   6   1       18.27       14.93     13.23 o 
   7   6   1        8.83        0.02     14.84 o 
   8   6   1       53.31       53.70     15.27 o 
   9   6   1        1.40        0.03     13.42 o 
  10   6   1        1.12        0.03     14.15 o 
  -5   7   1        0.03       15.23     18.08 o 
  -4   7   1        1.49        0.02     21.16 o 
  -3   7   1        0.50        0.02     20.04 o 
  -2   7   1        1.75        0.02     19.94 o 
  -1   7   1        4.49        0.02     20.52 o 
   0   7   1       12.02       29.25     10.91 o 
   1   7   1        0.21        8.77     12.70 o 
   2   7   1        2.13       12.49     13.63 o 
   3   7   1        1.43        0.04     13.63 o 
   4   7   1        0.23        4.19     14.37 o 
 -20   0   2        0.99        0.02     20.25 o 
 -19   0   2       30.56       32.44     20.52 o 
 -18   0   2      127.86      136.21     15.94 o 
 -17   0   2       28.73       58.77      9.92 o 
 -16   0   2        0.13       15.95     13.46 o 
 -15   0   2       27.58        0.01     19.25 o 
 -14   0   2      458.87      420.61     18.38 o 
 -13   0   2       15.39       20.00     15.89 o 
 -12   0   2      142.98      173.23     12.79 o 
 -11   0   2      482.45      452.63     15.65 o 
 -10   0   2      595.71      627.13     16.80 o 
  -9   0   2      871.02      971.89     19.15 o 
  -8   0   2      697.48      726.70     15.57 o 
  -7   0   2      146.82      158.12      7.86 o 
  -6   0   2     2459.74     2447.45     23.74 o 
  -5   0   2        5.88        3.79      9.27 o 
  -4   0   2    51253.20    51465.77    413.50 o 
  -3   0   2     9352.81     9439.67    142.80 o 
  -2   0   2     8611.43     9600.02    127.90 o 
  -1   0   2      505.51      608.69      7.89 o 
   0   0   2      240.64      159.55      7.00 o 
   1   0   2     1047.22     1098.93      9.10 o 
   2   0   2       35.10       36.08      4.12 o 
   3   0   2      952.47     1063.14      9.66 o 
   4   0   2     4555.02     4320.07     21.18 o 
   5   0   2       39.91       32.06      4.34 o 
   6   0   2     1641.02     1569.94     15.20 o 
   7   0   2     1440.36     1284.92     14.93 o 
   8   0   2      649.15      587.25     11.04 o 
   9   0   2      800.30      777.60     13.87 o 
  10   0   2      245.42      220.47      8.39 o 
  11   0   2      179.28      163.59      8.07 o 
  12   0   2      215.63      201.39      9.39 o 
  13   0   2       12.70        0.02     11.04 o 
  14   0   2        0.07        0.02     10.88 o 
  15   0   2        2.62        6.95      9.55 o 
  16   0   2       18.76        8.86     10.88 o 
  17   0   2       12.36       10.69     12.98 o 
  18   0   2       12.29       28.84     10.35 o 
 -20   1   2        0.38       20.27     10.96 o 
 -19   1   2        3.76        0.02     19.28 o 
 -18   1   2        3.68        4.99     10.25 o 
 -17   1   2        4.62        0.02     17.87 o 
 -16   1   2       28.93       35.81     15.06 o 
 -15   1   2       54.83       67.89     11.45 o 
 -14   1   2      257.56      284.15     15.78 o 
 -13   1   2       94.79       74.83     11.17 o 
 -12   1   2      124.10      104.73      9.40 o 
 -11   1   2      381.46      414.69     16.55 o 
 -10   1   2      767.67      733.78     18.94 o 
  -9   1   2      649.64      636.84     16.32 o 
  -8   1   2      826.41      782.72     16.90 o 
  -7   1   2      245.76      264.47      9.59 o 
  -6   1   2     2197.86     2103.03     23.42 o 
  -5   1   2      259.00      248.97      8.44 o 
  -4   1   2       26.75       27.82      4.59 o 
  -3   1   2     1333.74     1297.25     14.95 o 
  -2   1   2      235.19      285.78      7.60 o 
  -1   1   2     2358.84     2464.12     18.54 o 
   0   1   2     4379.91     4364.71     17.55 o 
   1   1   2       29.11       33.49      3.62 o 
   2   1   2     1778.66     1870.17     13.05 o 
   3   1   2     1034.82      986.87     10.12 o 
   4   1   2      799.77      718.92      9.45 o 
   5   1   2      659.68      665.04     10.72 o 
   6   1   2       11.52        0.01      7.22 o 
   7   1   2      146.44      149.80      6.80 o 
   8   1   2      363.98      381.67      9.21 o 
   9   1   2       97.66       84.86      7.77 o 
  10   1   2       21.29       11.99      8.57 o 
  11   1   2        4.15        0.02      9.32 o 
  12   1   2       98.04       93.67      7.20 o 
  13   1   2       97.75      106.22     11.95 o 
  14   1   2        6.27       14.32      9.11 o 
  15   1   2       26.87        7.01     12.20 o 
  16   1   2       17.02       23.94      9.54 o 
  17   1   2        0.24       10.95     10.47 o 
  18   1   2        1.10        0.04     11.44 o 
 -19   2   2       15.51       24.11     17.60 o 
 -18   2   2        1.41        0.02     16.98 o 
 -17   2   2       18.04       17.86     15.14 o 
 -16   2   2        8.86        7.59     15.29 o 
 -15   2   2        1.89       16.60     12.54 o 
 -14   2   2       10.92        9.43     13.52 o 
 -13   2   2       22.63       16.85     12.98 o 
 -12   2   2      224.74      214.06     14.23 o 
 -11   2   2      136.81      128.54     10.57 o 
 -10   2   2      270.19      226.42     12.29 o 
  -9   2   2       35.47       41.88      7.31 o 
  -8   2   2        1.57       15.89      5.70 o 
  -7   2   2      134.59      152.12      8.36 o 
  -6   2   2      144.19      156.80      8.68 o 
  -5   2   2      149.22      143.93      7.83 o 
  -4   2   2      542.81      554.22     12.86 o 
  -3   2   2        0.24        8.43      8.01 o 
  -2   2   2     1078.72     1052.50     16.41 o 
  -1   2   2     1831.86     1806.04     21.08 o 
   0   2   2       88.85       80.50      5.09 o 
   1   2   2     4067.27     4186.95     22.92 o 
   2   2   2      522.03      584.25      9.39 o 
   3   2   2      212.79      210.83      7.29 o 
   4   2   2        0.18        2.40      6.36 o 
   5   2   2      526.99      561.64     11.26 o 
   6   2   2      226.20      249.80      7.75 o 
   7   2   2      660.79      647.50     15.37 o 
   8   2   2      165.44      166.22     14.64 o 
   9   2   2       31.74       25.42     12.48 o 
  10   2   2       48.62       32.44     16.15 o 
  11   2   2        2.65       12.29     12.48 o 
  12   2   2        5.11       10.02     13.49 o 
  13   2   2        0.57        0.02     16.09 o 
  14   2   2        0.37        0.02     17.44 o 
  15   2   2       73.02       72.08     10.44 o 
  16   2   2        0.53        6.09     10.35 o 
  17   2   2       18.50        5.57     12.47 o 
  18   2   2        3.88        8.59     12.98 o 
 -18   3   2       20.61       19.02     19.94 o 
 -17   3   2        0.13       25.85     15.37 o 
 -16   3   2       41.94       64.12     17.93 o 
 -15   3   2        0.17        0.02     16.71 o 
 -14   3   2       97.21      101.97     12.33 o 
 -13   3   2       62.47       69.64     18.57 o 
 -12   3   2        6.13       21.45      7.49 o 
 -11   3   2       13.57       15.35     14.77 o 
 -10   3   2      259.05      264.72     20.01 o 
  -9   3   2        4.22        0.01     14.58 o 
  -8   3   2      256.03      276.33     12.78 o 
  -7   3   2      458.73      435.59     19.68 o 
  -6   3   2      119.60      133.92      9.18 o 
  -5   3   2       92.22       68.23     12.52 o 
  -4   3   2      532.03      615.47     16.25 o 
  -3   3   2     1778.15     1783.19     25.82 o 
  -2   3   2      592.23      626.30     15.92 o 
  -1   3   2     2174.32     2197.43     28.10 o 
   0   3   2      867.83      873.23     13.26 o 
   1   3   2      524.28      528.94     10.58 o 
   2   3   2       42.63       57.02      5.19 o 
   3   3   2      234.68      234.24      8.25 o 
   4   3   2      170.54      162.82      6.96 o 
   5   3   2       47.54       57.20      6.14 o 
   6   3   2      420.04      424.98     12.55 o 
   7   3   2       29.38       30.77      7.39 o 
   8   3   2       46.74       51.32      7.34 o 
   9   3   2      662.74      670.40     17.07 o 
  10   3   2       59.58       70.36      9.07 o 
  11   3   2       73.15       49.85     12.73 o 
  12   3   2       11.21        0.02     11.93 o 
  13   3   2       61.06       73.20     10.92 o 
  14   3   2        1.30        0.03     12.25 o 
  15   3   2        6.64        2.17     12.35 o 
  16   3   2       23.92       33.37     12.91 o 
  17   3   2        0.43       10.63     11.91 o 
 -16   4   2       11.09       20.23     18.34 o 
 -15   4   2        0.30        0.02     16.54 o 
 -14   4   2        0.10        0.02     18.24 o 
 -13   4   2        0.49        0.02     18.17 o 
 -12   4   2       70.42       62.16     21.16 o 
 -11   4   2       28.77        8.73     16.89 o 
 -10   4   2        0.11       13.54     14.69 o 
  -9   4   2      149.20      160.47     20.39 o 
  -8   4   2      291.53      289.63     16.03 o 
  -7   4   2        6.64       21.13     13.04 o 
  -6   4   2        4.36        9.14     12.26 o 
  -5   4   2      961.08      926.58     29.91 o 
  -4   4   2       23.69       27.32     14.72 o 
  -3   4   2      828.03      784.22     21.63 o 
  -2   4   2       59.09       52.88      8.17 o 
  -1   4   2       10.39       20.03     12.03 o 
   0   4   2       10.00        2.00     10.52 o 
   1   4   2      575.31      571.59     13.20 o 
   2   4   2       90.93       85.94      7.60 o 
   3   4   2       94.75      112.08      7.63 o 
   4   4   2      681.02      732.45     17.31 o 
   5   4   2       88.90       74.26      9.70 o 
   6   4   2      144.08      147.05      8.45 o 
   7   4   2      679.76      662.30     18.17 o 
   8   4   2        0.32        6.36     11.83 o 
   9   4   2       43.10       20.07     13.55 o 
  10   4   2        9.30       12.51     11.82 o 
  11   4   2      445.67      452.82     19.11 o 
  12   4   2        3.34        0.02     12.80 o 
  13   4   2       53.29       42.39     11.12 o 
  14   4   2       31.20       26.96     10.52 o 
  15   4   2       28.13       38.41     14.85 o 
 -14   5   2        1.25       18.59      9.31 o 
 -13   5   2        0.53        0.02     20.43 o 
 -12   5   2       10.13       10.88     16.74 o 
 -11   5   2        4.51       15.54     13.87 o 
 -10   5   2        0.04        0.02     18.16 o 
  -9   5   2       23.02       15.55     15.17 o 
  -8   5   2       46.32       75.94     12.47 o 
  -7   5   2      218.08      228.22     16.32 o 
  -6   5   2       23.74       30.28     11.26 o 
  -5   5   2        4.42        0.02     16.33 o 
  -4   5   2        5.40       16.64     15.38 o 
  -3   5   2        7.93       11.84     15.65 o 
  -2   5   2        2.44        0.02     16.51 o 
  -1   5   2        0.47        4.43     13.99 o 
   0   5   2       27.87       10.16     12.93 o 
   1   5   2      137.76      122.98      9.26 o 
   2   5   2        4.52        3.74     11.97 o 
   3   5   2      178.38      152.61     10.67 o 
   4   5   2        2.41        0.02     12.90 o 
   5   5   2      216.79      213.65     11.50 o 
   6   5   2        7.76       17.46     11.85 o 
   7   5   2       61.61       53.99      9.88 o 
   8   5   2       20.04       30.81     12.38 o 
   9   5   2       18.10        0.02     13.95 o 
  10   5   2        0.72       10.39     11.25 o 
  11   5   2        1.25        0.03     12.85 o 
  12   5   2       12.29        3.79     13.85 o 
  13   5   2        0.12        0.03     15.58 o 
 -11   6   2        4.60       10.55     17.62 o 
 -10   6   2        1.20       23.69     17.30 o 
  -9   6   2        1.25       19.60     15.37 o 
  -8   6   2       20.95        3.16     20.37 o 
  -7   6   2        8.75        0.02     19.01 o 
  -6   6   2        7.51       18.69     14.67 o 
  -5   6   2       19.55       21.20     17.89 o 
  -4   6   2        1.81       21.54     14.18 o 
  -3   6   2        6.47        0.02     17.63 o 
  -2   6   2        0.05       11.93     14.68 o 
  -1   6   2        4.56        0.70     16.71 o 
   0   6   2       25.19       20.15     13.79 o 
   1   6   2        4.50        0.12     12.90 o 
   2   6   2        0.85        0.02     12.90 o 
   3   6   2       31.17        5.08     14.72 o 
   4   6   2      131.43      117.26     10.88 o 
   5   6   2       33.36       37.66     10.34 o 
   6   6   2       16.92        3.55     14.27 o 
   7   6   2       25.26       52.81     10.01 o 
   8   6   2       38.43       35.87     10.66 o 
   9   6   2       17.10       24.03     14.01 o 
  10   6   2        0.40        0.03     14.94 o 
  -5   7   2       39.66       60.46     13.09 o 
  -4   7   2       12.57        0.02     22.03 o 
  -3   7   2        0.48       13.10     17.57 o 
  -2   7   2       10.04        0.02     21.20 o 
  -1   7   2       49.10       74.05     13.63 o 
   0   7   2       23.99       14.88     15.17 o 
   1   7   2        1.50        0.03     14.91 o 
   2   7   2       20.88       29.85     13.79 o 
   3   7   2       39.51       58.17     11.93 o 
 -20   1   3        6.82        0.87     19.72 o 
 -19   1   3        2.74       21.46      8.40 o 
 -18   1   3        5.65        8.28     15.07 o 
 -17   1   3       10.71        0.02     16.28 o 
 -16   1   3        1.48        1.28     14.96 o 
 -15   1   3       19.27       27.81      9.54 o 
 -14   1   3      205.13      207.51     13.71 o 
 -13   1   3       14.71       10.93     14.07 o 
 -12   1   3       83.15       90.28      9.39 o 
 -11   1   3      707.26      712.97     20.27 o 
 -10   1   3        0.70        2.23     10.63 o 
  -9   1   3        2.08       15.06      9.25 o 
  -8   1   3      579.24      554.25     14.75 o 
  -7   1   3      774.50      768.57     15.60 o 
  -6   1   3       94.46       97.56     10.73 o 
  -5   1   3      477.78      476.07     14.63 o 
  -4   1   3        0.04        0.00      8.50 o 
  -3   1   3      881.16      819.70     15.33 o 
  -2   1   3      300.40      283.84     11.20 o 
  -1   1   3      927.11      890.33     14.81 o 
   0   1   3     1392.24     1460.08     12.43 o 
   1   1   3     5569.91     5255.78     22.51 o 
   2   1   3       31.25       21.86      4.75 o 
   3   1   3      130.05      122.08      5.02 o 
   4   1   3      242.39      213.71      7.10 o 
   5   1   3        0.97        9.30      4.59 o 
   6   1   3     1204.02     1159.06     14.28 o 
   7   1   3       48.57       45.69      5.78 o 
   8   1   3       54.56       51.53      6.03 o 
   9   1   3      148.29      143.09      8.42 o 
  10   1   3        3.01        5.73      8.48 o 
  11   1   3      467.57      434.09     12.72 o 
  12   1   3      264.12      252.95     12.28 o 
  13   1   3       17.94       11.23     10.52 o 
  14   1   3        8.77        0.02     12.23 o 
  15   1   3       78.37       58.81     13.92 o 
  16   1   3       36.50       30.29      9.46 o 
  17   1   3        6.36       18.26     11.64 o 
  18   1   3        0.97       21.13      6.97 o 
 -19   2   3       13.21       22.08     15.33 o 
 -18   2   3        0.45        0.02     20.45 o 
 -17   2   3       25.80       18.37     16.51 o 
 -16   2   3       45.29       45.67     16.79 o 
 -15   2   3       58.26       25.88     17.41 o 
 -14   2   3        6.97        0.02     14.90 o 
 -13   2   3       72.71       61.95     16.11 o 
 -12   2   3       10.53        0.50     13.59 o 
 -11   2   3       70.98       48.36     15.71 o 
 -10   2   3        0.50        1.26     10.54 o 
  -9   2   3       82.56       70.25     12.98 o 
  -8   2   3       36.95       38.94      6.71 o 
  -7   2   3       78.04       66.39     11.14 o 
  -6   2   3        5.67        0.01      9.93 o 
  -5   2   3       27.97       25.14      9.47 o 
  -4   2   3       49.88       53.12      5.37 o 
  -3   2   3      339.14      313.71     13.17 o 
  -2   2   3      101.72      112.12      6.87 o 
  -1   2   3      469.87      484.03     12.02 o 
   0   2   3      280.45      263.56      6.94 o 
   1   2   3      206.08      223.94      6.83 o 
   2   2   3      125.47      116.33      7.07 o 
   3   2   3      134.34      135.83      6.95 o 
   4   2   3      111.76      116.66      5.70 o 
   5   2   3      156.81      146.61      7.11 o 
   6   2   3       46.01       44.04      4.82 o 
   7   2   3      529.24      532.29     12.76 o 
   8   2   3       32.44       16.22      8.93 o 
   9   2   3       50.23       32.08     10.06 o 
  10   2   3       27.31       32.33      6.26 o 
  11   2   3       50.20       37.69     11.60 o 
  12   2   3       22.09        0.02     11.70 o 
  13   2   3      127.41      104.12     11.43 o 
  14   2   3       41.27       42.74      9.41 o 
  15   2   3       59.87       60.72     10.01 o 
  16   2   3        7.41        0.03     13.46 o 
  17   2   3       17.10        0.03     14.47 o 
 -18   3   3        8.38        7.68     17.05 o 
 -17   3   3        0.58        0.02     19.90 o 
 -16   3   3       24.05       20.88     18.24 o 
 -15   3   3       18.26       23.67     14.34 o 
 -14   3   3       43.26       47.43     14.86 o 
 -13   3   3        1.61        7.88     15.00 o 
 -12   3   3        3.34        5.65     13.95 o 
 -11   3   3        6.96       13.70     12.53 o 
 -10   3   3       32.51       15.24     14.51 o 
  -9   3   3       13.59       29.85     11.85 o 
  -8   3   3       27.36       37.80      7.33 o 
  -7   3   3       76.11       93.47      8.32 o 
  -6   3   3      170.58      166.55     12.09 o 
  -5   3   3      155.11      167.43     10.09 o 
  -4   3   3      366.90      365.20     13.15 o 
  -3   3   3      304.05      345.31     12.28 o 
  -2   3   3      740.05      782.30     18.50 o 
  -1   3   3      291.48      342.77     12.31 o 
   0   3   3      237.42      217.70      8.15 o 
   1   3   3       52.02       61.26      5.78 o 
   2   3   3      294.39      332.19      9.16 o 
   3   3   3       36.56       23.72      6.14 o 
   4   3   3      542.48      511.29     11.72 o 
   5   3   3       68.39       55.04      6.05 o 
   6   3   3       36.16       36.49      7.19 o 
   7   3   3      309.21      335.38     10.61 o 
   8   3   3       39.06       33.03      8.25 o 
   9   3   3        3.16       15.24      9.44 o 
  10   3   3       50.59       47.37      9.38 o 
  11   3   3       17.92       15.42      7.39 o 
  12   3   3       27.13        6.14     12.44 o 
  13   3   3       37.52       38.95      9.46 o 
  14   3   3        0.19        0.03     12.84 o 
  15   3   3       28.37       22.86     11.19 o 
  16   3   3        9.45        0.04     13.02 o 
 -17   4   3        2.30       19.50     16.62 o 
 -16   4   3        2.29        7.51     16.03 o 
 -15   4   3        0.09        9.43     13.88 o 
 -14   4   3        7.45        0.02     17.43 o 
 -13   4   3       28.71       42.20      9.69 o 
 -12   4   3        7.92        0.02     16.25 o 
 -11   4   3       68.72       77.26     11.57 o 
 -10   4   3      224.42      232.27     15.10 o 
  -9   4   3       66.44       65.76     17.24 o 
  -8   4   3      227.50      240.71     20.77 o 
  -7   4   3       77.42       53.64     18.07 o 
  -6   4   3      396.25      364.52     17.16 o 
  -5   4   3      257.53      240.38     19.73 o 
  -4   4   3       72.15       78.82      9.59 o 
  -3   4   3      694.66      683.73     20.79 o 
  -2   4   3      391.44      397.56     15.60 o 
  -1   4   3      133.76      135.49     10.64 o 
   0   4   3      172.69      164.31      9.40 o 
   1   4   3       10.23        1.03     11.13 o 
   2   4   3        0.02        0.02     10.47 o 
   3   4   3      152.70      140.01      9.03 o 
   4   4   3       22.23       21.69     11.35 o 
   5   4   3       24.15       33.79      7.80 o 
   6   4   3      241.37      229.40     12.26 o 
   7   4   3       58.19       67.56      9.21 o 
   8   4   3       21.47       16.11     12.13 o 
   9   4   3      143.09      150.72      9.81 o 
  10   4   3      108.57      118.57     11.17 o 
  11   4   3        5.93       11.39      8.68 o 
  12   4   3        7.02        0.02     13.56 o 
  13   4   3       23.97       28.83      9.26 o 
  14   4   3        0.06       10.71     11.89 o 
  15   4   3        3.47        6.73     12.74 o 
 -14   5   3        3.63        4.27     16.97 o 
 -13   5   3        0.42        0.02     21.41 o 
 -12   5   3       41.81       62.66     20.63 o 
 -11   5   3       13.93        0.02     19.92 o 
 -10   5   3        9.73        3.53     17.35 o 
  -9   5   3       29.26       33.87      9.50 o 
  -8   5   3      186.89      194.72     15.97 o 
  -7   5   3       15.78        0.02     17.05 o 
  -6   5   3      191.95      188.66     20.09 o 
  -5   5   3      273.72      331.28     17.56 o 
  -4   5   3        0.38        0.02     17.43 o 
  -3   5   3      277.28      237.89     17.49 o 
  -2   5   3      299.10      326.97     18.00 o 
  -1   5   3       56.57       16.92     20.02 o 
   0   5   3       43.47       28.73     13.76 o 
   1   5   3      455.68      471.44     15.29 o 
   2   5   3      714.53      684.45     17.26 o 
   3   5   3        0.15       13.32      8.32 o 
   4   5   3      162.57      136.35     10.20 o 
   5   5   3      293.06      289.31     12.72 o 
   6   5   3        7.18        0.02     13.87 o 
   7   5   3        9.21        0.02     13.02 o 
   8   5   3      133.60      141.75     10.20 o 
   9   5   3        8.02       16.23      9.60 o 
  10   5   3        5.78        0.03     12.49 o 
  11   5   3       64.97       47.65     12.01 o 
  12   5   3       47.00       24.35     16.86 o 
 -11   6   3        8.33        5.26     17.45 o 
 -10   6   3       36.39       12.68     19.91 o 
  -9   6   3        2.53        0.02     20.42 o 
  -8   6   3       15.10       24.44      9.74 o 
  -7   6   3       34.93       48.43     12.74 o 
  -6   6   3        0.56        0.02     17.35 o 
  -5   6   3        1.18        0.74     16.14 o 
  -4   6   3        9.95        0.02     18.50 o 
  -3   6   3       66.60       65.83     18.41 o 
  -2   6   3       20.51        0.02     18.49 o 
  -1   6   3       35.92       34.43     12.46 o 
   0   6   3      118.46      112.49     10.49 o 
   1   6   3       26.98       19.14     14.48 o 
   2   6   3        0.57        0.02     14.40 o 
   3   6   3      121.64      145.27     11.36 o 
   4   6   3      105.55       94.26     12.26 o 
   5   6   3       18.79       29.47     10.44 o 
   6   6   3       91.35      100.83     12.15 o 
   7   6   3       53.39       65.07     11.59 o 
   8   6   3        0.21        0.03     14.07 o 
   9   6   3       18.57       36.08     10.67 o 
  -4   7   3       34.85       10.66     24.52 o 
  -3   7   3        3.20        0.02     21.66 o 
  -2   7   3       27.24       35.26     11.66 o 
  -1   7   3        0.84        0.02     18.38 o 
   0   7   3        2.11       10.07     13.90 o 
   1   7   3        2.37        0.03     16.71 o 
   2   7   3        4.45        0.03     16.31 o 
 -20   0   4        0.02        2.56     16.91 o 
 -19   0   4        5.20       10.30     18.12 o 
 -18   0   4       14.64        0.02     16.09 o 
 -17   0   4       22.04       41.42     16.22 o 
 -16   0   4        8.17        1.88     13.33 o 
 -15   0   4       16.19        9.21     16.26 o 
 -14   0   4      204.32      224.92     14.15 o 
 -13   0   4       46.43       26.10     14.93 o 
 -12   0   4       78.19       73.11     16.80 o 
 -11   0   4      433.35      452.96     16.13 o 
 -10   0   4      257.17      233.05     11.35 o 
  -9   0   4      112.28      121.06      8.98 o 
  -8   0   4       38.43       27.56     11.14 o 
  -7   0   4      843.95      832.16     16.17 o 
  -6   0   4     1238.84     1303.79     20.99 o 
  -5   0   4     1386.78     1477.90     18.60 o 
  -4   0   4     6155.36     6330.86     38.78 o 
  -3   0   4      151.06      123.98     10.62 o 
  -2   0   4    11868.99    11992.19     49.17 o 
  -1   0   4     4514.78     4653.90     28.68 o 
   0   0   4      145.71      162.91      5.82 o 
   1   0   4    10708.67    10793.83     34.97 o 
   2   0   4      677.53      681.16      9.95 o 
   3   0   4     1082.18      956.03     11.35 o 
   4   0   4     4440.69     4828.91     26.08 o 
   5   0   4     1123.17     1373.67     14.83 o 
   6   0   4     3107.42     2998.78     23.35 o 
   7   0   4       98.35       88.90      6.30 o 
   8   0   4     6093.28     5843.83     36.65 o 
   9   0   4       42.74       48.83      6.91 o 
  10   0   4      124.30      116.01      7.02 o 
  11   0   4      180.32      164.32      8.18 o 
  12   0   4      286.82      276.54     10.90 o 
  13   0   4        0.49        0.02     10.32 o 
  14   0   4        0.40        7.26      9.53 o 
  15   0   4       86.96      101.11      9.97 o 
  16   0   4        0.11        0.03     11.31 o 
  17   0   4       21.13        8.74     13.05 o 
 -20   1   4        0.82        0.02     20.61 o 
 -19   1   4       17.87       16.91     17.47 o 
 -18   1   4        6.34       17.18     15.18 o 
 -17   1   4        7.47        2.46      9.22 o 
 -16   1   4        2.44       14.07     14.32 o 
 -15   1   4       35.62       39.50     15.57 o 
 -14   1   4       11.15        0.01     16.46 o 
 -13   1   4        1.49        0.01     15.17 o 
 -12   1   4        0.31        7.28     12.09 o 
 -11   1   4       17.77       12.03     13.82 o 
 -10   1   4       10.22        0.01     11.77 o 
  -9   1   4       15.47        8.53     10.88 o 
  -8   1   4      141.39      148.73     12.65 o 
  -7   1   4      819.26      900.61     20.01 o 
  -6   1   4     1154.81     1098.14     21.91 o 
  -5   1   4      388.47      353.37     14.12 o 
  -4   1   4     3532.04     3369.56     31.12 o 
  -3   1   4     1021.54      986.03     17.48 o 
  -2   1   4      787.57      884.34     16.52 o 
  -1   1   4        0.03        0.00      9.25 o 
   0   1   4     2303.87     2456.94     17.45 o 
   1   1   4     1767.78     1854.33     15.59 o 
   2   1   4      744.52      810.32     11.26 o 
   3   1   4       97.48       89.55      6.19 o 
   4   1   4     3988.28     4023.94     25.99 o 
   5   1   4      111.02      113.88      6.74 o 
   6   1   4      750.70      788.76     13.35 o 
   7   1   4       12.75       24.69      5.76 o 
   8   1   4       26.39       24.61      6.36 o 
   9   1   4       25.21        7.08      9.92 o 
  10   1   4      186.61      184.17      9.85 o 
  11   1   4       84.02       82.02      9.33 o 
  12   1   4      509.36      484.83     16.55 o 
  13   1   4       22.57        9.71     11.23 o 
  14   1   4        0.23        0.02     11.04 o 
  15   1   4       22.93       14.01     11.46 o 
  16   1   4       17.13       10.61     12.17 o 
  17   1   4       58.12       65.39     11.38 o 
 -19   2   4        7.62        0.02     19.12 o 
 -18   2   4       28.07       21.98     18.71 o 
 -17   2   4       38.62       38.71     16.86 o 
 -16   2   4       26.01       20.35     16.62 o 
 -15   2   4        0.01        0.02     14.60 o 
 -14   2   4      167.59      183.43     13.73 o 
 -13   2   4      127.73      104.05     19.00 o 
 -12   2   4       29.77        0.50     16.13 o 
 -11   2   4       22.28       28.64      7.51 o 
 -10   2   4        0.50        8.47     10.28 o 
  -9   2   4      230.48      278.32     15.38 o 
  -8   2   4       19.25       12.23      9.27 o 
  -7   2   4      255.77      282.70     15.71 o 
  -6   2   4      102.85      140.30     11.60 o 
  -5   2   4       15.89       25.05      9.45 o 
  -4   2   4        5.26       13.87      7.84 o 
  -3   2   4       86.25       92.49      9.56 o 
  -2   2   4       27.32       30.25      9.44 o 
  -1   2   4      183.37      154.92     10.15 o 
   0   2   4        5.82        0.22      7.71 o 
   1   2   4        7.58       10.68      7.31 o 
   2   2   4       20.94        4.15      7.76 o 
   3   2   4      383.25      393.43      8.85 o 
   4   2   4      182.95      182.83      7.25 o 
   5   2   4        1.00        0.01      7.70 o 
   6   2   4        0.01        0.01      8.37 o 
   7   2   4      243.98      247.61     10.18 o 
   8   2   4       47.09       64.53      5.78 o 
   9   2   4       31.93       12.94      9.99 o 
  10   2   4      123.59      115.21      9.21 o 
  11   2   4       59.19       28.51     12.11 o 
  12   2   4       19.86       32.14      8.78 o 
  13   2   4      289.49      275.20     15.09 o 
  14   2   4       10.29        5.45     11.81 o 
  15   2   4        0.31       10.07     10.93 o 
  16   2   4        6.58       12.19     11.50 o 
  17   2   4        5.18        2.00     13.28 o 
 -18   3   4        2.89        0.02     19.82 o 
 -17   3   4        0.75        0.03     14.89 o 
 -16   3   4        3.22       10.39     16.00 o 
 -15   3   4        0.21        5.56     14.86 o 
 -14   3   4        5.15        8.86      8.40 o 
 -13   3   4       77.95       88.53     18.75 o 
 -12   3   4       75.40       63.47     18.81 o 
 -11   3   4        0.76       14.84     12.29 o 
 -10   3   4      359.10      372.72     23.86 o 
  -9   3   4      463.87      442.70     23.88 o 
  -8   3   4        3.61        0.01     12.19 o 
  -7   3   4       27.64        9.91     13.89 o 
  -6   3   4      102.35       95.93     13.93 o 
  -5   3   4     1429.55     1407.41     30.38 o 
  -4   3   4       31.62       23.43     11.54 o 
  -3   3   4     1233.59     1223.79     26.80 o 
  -2   3   4       37.33       27.33     11.93 o 
  -1   3   4       23.20       37.98      7.01 o 
   0   3   4     1796.19     1886.93     19.97 o 
   1   3   4       52.87       33.54      6.88 o 
   2   3   4       49.46       54.22      6.06 o 
   3   3   4      267.19      267.59      9.18 o 
   4   3   4      356.62      388.14     10.63 o 
   5   3   4      147.51      133.21      7.72 o 
   6   3   4       24.10       10.96     10.48 o 
   7   3   4      113.72      106.53      8.19 o 
   8   3   4       38.98       41.22      8.63 o 
   9   3   4       41.18       48.76      8.02 o 
  10   3   4      342.60      336.40     15.31 o 
  11   3   4       39.44       18.84     12.27 o 
  12   3   4        0.34        0.02     12.62 o 
  13   3   4       76.96       80.51     10.62 o 
  14   3   4       34.89       14.52     14.31 o 
  15   3   4       10.56       11.73     12.09 o 
  16   3   4        0.90        0.04     13.01 o 
 -17   4   4        1.42        9.70     16.99 o 
 -16   4   4        0.00       12.47     13.27 o 
 -15   4   4        4.05        0.02     17.68 o 
 -14   4   4        0.58        0.02     18.65 o 
 -13   4   4        0.97        0.02     16.15 o 
 -12   4   4        8.82        8.57     16.32 o 
 -11   4   4       20.54       46.16     14.28 o 
 -10   4   4       60.43       77.14     12.58 o 
  -9   4   4        0.62        0.02     15.35 o 
  -8   4   4      271.19      302.78     22.36 o 
  -7   4   4      800.49      753.91     23.90 o 
  -6   4   4      848.64      882.50     28.78 o 
  -5   4   4     1073.94     1001.32     26.69 o 
  -4   4   4      141.33      140.94     11.48 o 
  -3   4   4      244.15      251.73     13.87 o 
  -2   4   4      326.23      281.77     14.59 o 
  -1   4   4      821.50      804.48     21.22 o 
   0   4   4      344.66      351.21     11.36 o 
   1   4   4       37.08       32.72      8.82 o 
   2   4   4      487.00      477.88     13.26 o 
   3   4   4      255.72      283.68     10.95 o 
   4   4   4      183.60      194.80     10.17 o 
   5   4   4      534.09      524.55     14.28 o 
   6   4   4       73.04       83.71     10.17 o 
   7   4   4        2.34       10.95     11.45 o 
   8   4   4      214.70      253.87     13.89 o 
   9   4   4       90.38      124.27     10.32 o 
  10   4   4       22.25       17.40     12.32 o 
  11   4   4        8.34       24.33     11.97 o 
  12   4   4       14.55        0.02     14.51 o 
  13   4   4       20.19       34.82     10.37 o 
  14   4   4        7.91        7.67     13.96 o 
 -14   5   4        1.88        0.02     19.98 o 
 -13   5   4        2.29        0.02     17.18 o 
 -12   5   4       11.02        4.65     18.60 o 
 -11   5   4       36.40       46.18     11.48 o 
 -10   5   4       26.74       19.86     19.00 o 
  -9   5   4        1.08       23.16     13.00 o 
  -8   5   4       20.41       15.75     16.00 o 
  -7   5   4       15.05        5.08     18.17 o 
  -6   5   4        0.49        9.87     14.55 o 
  -5   5   4        1.68        0.02     14.68 o 
  -4   5   4       86.36       72.96     10.82 o 
  -3   5   4      355.88      369.08     19.69 o 
  -2   5   4      143.53      173.44     13.53 o 
  -1   5   4        0.57       16.21     13.42 o 
   0   5   4      182.99      165.68     10.51 o 
   1   5   4      288.26      262.90     12.03 o 
   2   5   4        0.76        0.02     13.17 o 
   3   5   4       51.27       60.46     10.31 o 
   4   5   4      190.35      176.84     11.68 o 
   5   5   4        2.06        0.02     13.13 o 
   6   5   4        5.04        3.67     12.70 o 
   7   5   4       29.16       46.01      7.09 o 
   8   5   4       36.02       48.57     10.09 o 
   9   5   4        0.57        7.80     11.90 o 
  10   5   4        0.02        0.03     13.21 o 
  11   5   4       33.53       29.06     15.49 o 
  12   5   4        9.74       27.48     13.91 o 
 -11   6   4        8.14        0.02     19.47 o 
 -10   6   4        0.25        0.02     17.35 o 
  -9   6   4        2.85       24.64     13.49 o 
  -8   6   4        2.90        0.02     19.80 o 
  -7   6   4       19.39       17.86     17.41 o 
  -6   6   4        9.34        0.02     20.19 o 
  -5   6   4       53.31       60.21     12.50 o 
  -4   6   4       23.30        0.02     17.98 o 
  -3   6   4        0.05        0.02     20.53 o 
  -2   6   4       49.94       34.72     20.04 o 
  -1   6   4       42.52       15.90     19.69 o 
   0   6   4       61.44       54.31      9.11 o 
   1   6   4       18.03       14.72     13.52 o 
   2   6   4       91.58       81.41     10.20 o 
   3   6   4       19.56        0.02     14.21 o 
   4   6   4       38.90       54.67      9.43 o 
   5   6   4        0.17       16.49     12.71 o 
   6   6   4        5.41       14.84      9.28 o 
   7   6   4        0.68        0.03     15.20 o 
   8   6   4        0.09        1.57     13.17 o 
  -3   7   4       48.18       38.31     23.62 o 
  -2   7   4        7.25        8.87     17.07 o 
  -1   7   4        0.36       12.41     16.44 o 
   0   7   4       15.93        0.03     16.59 o 
   1   7   4       26.98        0.02     26.23 o 
 -20   1   5        2.37        0.02     23.45 o 
 -19   1   5        0.10       12.03     16.14 o 
 -18   1   5        0.29        0.02     16.73 o 
 -17   1   5       14.72        0.02     17.30 o 
 -16   1   5       32.10       47.37     16.99 o 
 -15   1   5        0.00       23.07     12.67 o 
 -14   1   5       98.48      125.52     17.09 o 
 -13   1   5       59.92       49.73     16.35 o 
 -12   1   5       15.07       17.87      6.55 o 
 -11   1   5      104.64      139.62     14.66 o 
 -10   1   5      185.38      159.16     15.97 o 
  -9   1   5        0.81       17.68      9.01 o 
  -8   1   5      226.01      209.79     12.84 o 
  -7   1   5      371.08      377.33     15.24 o 
  -6   1   5       37.40       27.91      8.58 o 
  -5   1   5     2414.98     2523.72     30.78 o 
  -4   1   5       37.33       31.68      9.91 o 
  -3   1   5     1740.66     1750.29     23.12 o 
  -2   1   5     1991.49     2036.54     25.12 o 
  -1   1   5        0.92        0.00      8.90 o 
   0   1   5      159.59      180.22      6.97 o 
   1   1   5     6322.19     6962.85     32.95 o 
   2   1   5       39.11       65.63      5.30 o 
   3   1   5       91.78      100.10      6.20 o 
   4   1   5       26.66       26.11      5.32 o 
   5   1   5      916.58      929.67     15.39 o 
   6   1   5      373.94      361.60     10.76 o 
   7   1   5     1322.77     1274.57     19.54 o 
   8   1   5      962.32      899.50     17.48 o 
   9   1   5      434.90      434.43     13.09 o 
  10   1   5        3.83        3.30     10.10 o 
  11   1   5       88.48       93.17      8.98 o 
  12   1   5      216.85      178.90     12.64 o 
  13   1   5        6.95        0.02     11.90 o 
  14   1   5       32.82       26.56      9.08 o 
  15   1   5        0.15        0.03     11.65 o 
  16   1   5       18.66       17.37     12.34 o 
  17   1   5        0.85        0.04     13.84 o 
 -19   2   5        2.10        5.04     17.93 o 
 -18   2   5        3.04        0.79     16.63 o 
 -17   2   5        0.18        2.19     14.47 o 
 -16   2   5        5.94        0.02     18.76 o 
 -15   2   5        4.20       10.46      9.50 o 
 -14   2   5        2.88        4.69     14.09 o 
 -13   2   5       46.76       54.37     15.85 o 
 -12   2   5      137.82      165.36     17.23 o 
 -11   2   5        8.60        0.02     11.98 o 
 -10   2   5       42.59       37.22     13.80 o 
  -9   2   5       45.70       48.97     10.33 o 
  -8   2   5      203.87      187.31     14.98 o 
  -7   2   5       54.28       29.56     10.75 o 
  -6   2   5      322.79      299.25     15.84 o 
  -5   2   5      758.30      765.02     20.35 o 
  -4   2   5       87.25       88.07      9.54 o 
  -3   2   5      662.90      682.00     18.84 o 
  -2   2   5      408.03      400.68     15.46 o 
  -1   2   5      684.23      767.02     18.94 o 
   0   2   5       18.04       21.62      8.29 o 
   1   2   5      652.08      657.93     12.30 o 
   2   2   5       43.05       38.28      6.50 o 
   3   2   5      122.38      118.84      6.29 o 
   4   2   5      194.94      184.77      8.63 o 
   5   2   5       40.34       49.82      6.54 o 
   6   2   5       67.04       77.48      5.97 o 
   7   2   5        0.07        0.02      8.83 o 
   8   2   5      121.53      116.87      8.55 o 
   9   2   5        0.00        7.97      9.40 o 
  10   2   5      758.78      757.36     18.54 o 
  11   2   5      235.83      237.12     12.61 o 
  12   2   5      124.15      127.03     10.64 o 
  13   2   5        0.14        0.02     11.89 o 
  14   2   5      157.47      129.99     15.58 o 
  15   2   5       44.50       41.61     11.16 o 
  16   2   5        0.87        0.04     12.69 o 
 -18   3   5        1.14       33.00     12.53 o 
 -17   3   5        0.91        0.02     16.16 o 
 -16   3   5       11.96       26.02     15.86 o 
 -15   3   5       30.10        1.40     18.71 o 
 -14   3   5        9.09       11.08     15.80 o 
 -13   3   5       29.39       23.82     17.48 o 
 -12   3   5       28.75       39.50     15.13 o 
 -11   3   5        4.75       16.65     12.83 o 
 -10   3   5      182.58      183.24     19.76 o 
  -9   3   5      175.05      135.50     19.05 o 
  -8   3   5      159.26      140.16     18.32 o 
  -7   3   5      119.32      124.48     15.08 o 
  -6   3   5       13.88        4.07     12.07 o 
  -5   3   5       41.78       30.12     12.22 o 
  -4   3   5      406.99      413.66     18.17 o 
  -3   3   5       35.89       15.98     11.23 o 
  -2   3   5        2.05       11.41      8.56 o 
  -1   3   5      171.04      154.67      9.36 o 
   0   3   5      674.74      650.50     13.29 o 
   1   3   5        9.34       21.30      9.02 o 
   2   3   5       21.85        0.01     10.76 o 
   3   3   5      206.97      247.46      8.93 o 
   4   3   5        1.62        0.02      9.95 o 
   5   3   5      114.48      124.10      9.46 o 
   6   3   5      476.92      535.52     14.99 o 
   7   3   5       10.16        0.02     11.56 o 
   8   3   5       60.98       52.87     10.18 o 
   9   3   5      241.40      244.41     13.34 o 
  10   3   5       74.51       74.39      9.54 o 
  11   3   5       42.18       44.39      9.10 o 
  12   3   5        0.12        0.03     12.10 o 
  13   3   5       13.36       33.39      8.20 o 
  14   3   5        2.63        0.03     12.53 o 
  15   3   5        4.91       20.51     12.66 o 
 -17   4   5        0.18       11.45     15.59 o 
 -16   4   5        5.30       11.64     16.09 o 
 -15   4   5       14.17        0.02     19.51 o 
 -14   4   5        9.64        0.02     18.48 o 
 -13   4   5        6.13        4.92     15.96 o 
 -12   4   5       93.63       77.79     22.12 o 
 -11   4   5       10.06        0.63     17.27 o 
 -10   4   5        7.19        0.02     16.58 o 
  -9   4   5       51.93       53.76     17.20 o 
  -8   4   5        0.31        6.57     13.87 o 
  -7   4   5       32.07        0.01     16.62 o 
  -6   4   5      116.11      108.33     16.50 o 
  -5   4   5      476.48      525.04     25.04 o 
  -4   4   5       13.02        0.01     16.25 o 
  -3   4   5      313.18      289.18     19.24 o 
  -2   4   5        5.03       12.25      6.01 o 
  -1   4   5       10.08        0.01     14.18 o 
   0   4   5      198.55      202.16      9.62 o 
   1   4   5       14.51        0.02     13.17 o 
   2   4   5        0.11        0.02     11.97 o 
   3   4   5      130.45      116.88      9.09 o 
   4   4   5       69.50       42.94     13.38 o 
   5   4   5      222.74      203.90     12.21 o 
   6   4   5        0.92        0.02     13.56 o 
   7   4   5      371.73      401.25     15.39 o 
   8   4   5       18.90       15.82     11.68 o 
   9   4   5        3.70        9.10     11.73 o 
  10   4   5       94.66       76.07     11.64 o 
  11   4   5        1.06        0.03     12.74 o 
  12   4   5        0.36       14.29      8.63 o 
  13   4   5        8.12       15.41     12.71 o 
 -14   5   5        7.48        7.70     16.44 o 
 -13   5   5       17.73        7.35     17.49 o 
 -12   5   5        1.20        4.68     17.19 o 
 -11   5   5       10.17       19.42     17.77 o 
 -10   5   5       54.50       72.23     12.11 o 
  -9   5   5        0.06        0.02     17.34 o 
  -8   5   5      202.67      204.76     24.57 o 
  -7   5   5      401.52      411.54     25.11 o 
  -6   5   5       31.54       31.49     18.47 o 
  -5   5   5      274.35      302.69     17.74 o 
  -4   5   5      106.24      102.52     20.66 o 
  -3   5   5      237.80      281.18     17.36 o 
  -2   5   5       58.06       47.80     10.08 o 
  -1   5   5      361.84      349.72     18.57 o 
   0   5   5       85.76       83.13     10.24 o 
   1   5   5       85.24       76.12      8.94 o 
   2   5   5       73.94       69.28      8.86 o 
   3   5   5      164.26      151.89     10.31 o 
   4   5   5        5.51        0.02     12.66 o 
   5   5   5       94.47       87.31     11.56 o 
   6   5   5       11.52        0.02     13.05 o 
   7   5   5        0.32       19.80     11.08 o 
   8   5   5       11.87       23.80     12.73 o 
   9   5   5        6.31        0.03     14.31 o 
  10   5   5       27.28       36.57      9.94 o 
  11   5   5        9.63        0.03     15.53 o 
 -11   6   5       10.48        0.02     21.24 o 
 -10   6   5       18.26       18.83     19.74 o 
  -9   6   5        6.79       22.55      8.65 o 
  -8   6   5        9.50        7.27     19.42 o 
  -7   6   5        8.23        3.15     17.33 o 
  -6   6   5       61.59       89.81     13.15 o 
  -5   6   5       15.28        0.02     19.19 o 
  -4   6   5        2.08        0.02     18.42 o 
  -3   6   5      100.39      114.81     12.75 o 
  -2   6   5        0.19        0.02     17.65 o 
  -1   6   5       22.36       25.93     15.27 o 
   0   6   5        1.22       15.36     13.25 o 
   1   6   5       72.00       38.54     12.86 o 
   2   6   5       38.91       42.48     11.36 o 
   3   6   5        5.49        0.02     15.61 o 
   4   6   5       79.79      105.53     13.34 o 
   5   6   5        2.41        0.03     15.10 o 
   6   6   5        1.06        0.03     15.00 o 
   7   6   5       23.95       41.15     10.22 o 
 -20   0   6        1.22        0.02     17.41 o 
 -19   0   6        1.58        0.79     15.66 o 
 -18   0   6        3.87       16.94     15.49 o 
 -17   0   6       54.12      107.04     13.27 o 
 -16   0   6       69.49       85.71     11.99 o 
 -15   0   6       22.83        2.34     16.09 o 
 -14   0   6      121.97      152.35     13.19 o 
 -13   0   6      344.29      373.42     24.45 o 
 -12   0   6      535.14      590.36     19.31 o 
 -11   0   6        3.69        0.01     13.50 o 
 -10   0   6     1884.78     2064.65     38.10 o 
  -9   0   6      475.91      570.78     20.22 o 
  -8   0   6     1976.47     2062.94     32.68 o 
  -7   0   6      216.60      251.25     13.27 o 
  -6   0   6     2676.71     2734.61     33.92 o 
  -5   0   6       44.38       56.20     10.78 o 
  -4   0   6      332.29      299.09     13.75 o 
  -3   0   6     1472.32     1495.24     23.61 o 
  -2   0   6     4603.86     4806.41     39.77 o 
  -1   0   6     2663.30     2790.56     30.34 o 
   0   0   6     7016.77     7264.53     35.24 o 
   1   0   6    10727.12    11687.17     44.76 o 
   2   0   6     1638.05     1681.56     17.35 o 
   3   0   6     1496.80     1416.68     16.82 o 
   4   0   6     8346.11     8757.50     42.85 o 
   5   0   6     1896.79     1953.13     21.67 o 
   6   0   6     4837.74     4894.43     35.86 o 
   7   0   6     1058.58     1069.58     18.23 o 
   8   0   6      183.55      171.42      9.89 o 
   9   0   6      449.70      425.22     13.88 o 
  10   0   6      366.34      329.94     11.78 o 
  11   0   6        5.16       10.19      9.28 o 
  12   0   6       44.33       37.35     10.59 o 
  13   0   6       52.62       33.20     12.14 o 
  14   0   6        5.52        8.44     10.64 o 
  15   0   6        5.31        0.36     11.54 o 
  16   0   6       48.80       49.66     10.96 o 
 -20   1   6        0.81       16.39     16.12 o 
 -19   1   6        0.12       21.10      9.24 o 
 -18   1   6        2.73        0.02     17.90 o 
 -17   1   6        4.83       14.62     15.11 o 
 -16   1   6        0.51        0.02     15.69 o 
 -15   1   6       18.99       41.34     15.84 o 
 -14   1   6       13.04       16.64     15.19 o 
 -13   1   6       55.43       69.74     17.20 o 
 -12   1   6       95.36      139.24     14.16 o 
 -11   1   6        2.89        0.01     12.47 o 
 -10   1   6       28.23       32.23     10.96 o 
  -9   1   6       92.50      138.31     14.31 o 
  -8   1   6     2177.16     2205.09     36.87 o 
  -7   1   6       98.34      115.34     13.30 o 
  -6   1   6      595.13      608.48     18.02 o 
  -5   1   6      152.84      124.87     12.35 o 
  -4   1   6      922.86      907.82     21.06 o 
  -3   1   6       86.11       77.75     10.53 o 
  -2   1   6     3637.44     3872.17     32.68 o 
  -1   1   6      123.85      111.82     10.86 o 
   0   1   6      508.57      552.37     13.78 o 
   1   1   6     2504.52     2770.32     29.34 o 
   2   1   6     1828.76     2196.79     27.13 o 
   3   1   6      429.32      485.09     11.24 o 
   4   1   6      410.00      438.83     11.04 o 
   5   1   6        0.13        0.01      8.23 o 
   6   1   6       15.60        0.11      9.00 o 
   7   1   6       31.28       34.44      7.22 o 
   8   1   6     1470.28     1401.24     22.29 o 
   9   1   6       19.33       38.26      9.02 o 
  10   1   6       75.31       69.18      9.61 o 
  11   1   6      432.93      429.76     15.67 o 
  12   1   6       16.88       14.36     10.75 o 
  13   1   6       34.39       28.68     12.83 o 
  14   1   6       16.74       18.03     11.16 o 
  15   1   6       36.48       27.91     11.54 o 
  16   1   6        4.52        4.83     12.41 o 
 -19   2   6        2.22        0.02     19.11 o 
 -18   2   6        5.05       17.31     12.74 o 
 -17   2   6        8.05       11.76     15.86 o 
 -16   2   6        0.20       11.65     13.83 o 
 -15   2   6       15.42        4.47     16.86 o 
 -14   2   6       26.98       16.66     15.94 o 
 -13   2   6        1.34       17.17     13.23 o 
 -12   2   6        7.98        1.03     13.86 o 
 -11   2   6       22.17       16.81     13.20 o 
 -10   2   6        3.13        0.01     13.34 o 
  -9   2   6       19.43       28.86     13.22 o 
  -8   2   6      189.68      213.68     14.28 o 
  -7   2   6      529.26      581.11     20.78 o 
  -6   2   6      160.64      163.57     12.20 o 
  -5   2   6       22.65       17.36      9.46 o 
  -4   2   6      945.68      998.78     24.16 o 
  -3   2   6      198.81      180.29     12.59 o 
  -2   2   6      404.57      421.34     17.92 o 
  -1   2   6      900.40      945.27     21.57 o 
   0   2   6      357.63      434.10     14.59 o 
   1   2   6      121.59      154.02     10.17 o 
   2   2   6     1102.63     1118.08     21.55 o 
   3   2   6      157.59      162.86     10.76 o 
   4   2   6      132.15      139.99     10.22 o 
   5   2   6      198.05      207.36     12.03 o 
   6   2   6       18.70       25.34      8.36 o 
   7   2   6        9.07        5.82     13.39 o 
   8   2   6      128.24      130.01     12.37 o 
   9   2   6      620.35      599.35     21.82 o 
  10   2   6       13.66        0.02     18.76 o 
  11   2   6       59.28       46.43     17.08 o 
  12   2   6        8.20       26.99     13.82 o 
  13   2   6       12.74       19.29     15.13 o 
  14   2   6       21.61        0.02     18.45 o 
  15   2   6        4.01        9.35     17.03 o 
 -18   3   6        7.36        6.80     19.90 o 
 -17   3   6       13.43       26.30     10.57 o 
 -16   3   6        1.79       20.98     14.18 o 
 -15   3   6       13.30       30.96     14.65 o 
 -14   3   6       57.65       62.10     19.19 o 
 -13   3   6       35.17        7.45     18.43 o 
 -12   3   6      105.76      115.01     19.07 o 
 -11   3   6        5.15        0.55     13.81 o 
 -10   3   6       24.25       22.83     12.86 o 
  -9   3   6       38.68       28.48     13.43 o 
  -8   3   6      190.43      151.20     19.10 o 
  -7   3   6       14.49        0.01     13.73 o 
  -6   3   6      294.36      274.35     17.28 o 
  -5   3   6      343.36      369.83     17.24 o 
  -4   3   6      640.68      651.98     22.45 o 
  -3   3   6      367.90      351.09     20.14 o 
  -2   3   6      218.90      187.26     14.18 o 
  -1   3   6      250.56      253.18     15.30 o 
   0   3   6       64.51       83.97      9.12 o 
   1   3   6      114.04      133.24     10.93 o 
   2   3   6       12.70        0.01     16.08 o 
   3   3   6      285.52      279.27     15.12 o 
   4   3   6       71.07       62.75     10.78 o 
   5   3   6      202.76      192.75     13.70 o 
   6   3   6      379.92      374.60     18.08 o 
   7   3   6     1480.07     1503.51     32.93 o 
   8   3   6      190.40      225.68     16.34 o 
   9   3   6       39.88       12.53     17.72 o 
  10   3   6        2.28        0.02     18.52 o 
  11   3   6       93.45       88.04     13.46 o 
  12   3   6       19.29       40.97     10.98 o 
  13   3   6        0.08       23.18      9.37 o 
  14   3   6        9.45       29.17     17.03 o 
 -17   4   6        1.35        0.02     19.90 o 
 -16   4   6        0.87       15.08     16.29 o 
 -15   4   6        5.28        3.96     17.46 o 
 -14   4   6       41.69       28.52     18.96 o 
 -13   4   6        4.49       20.63     16.06 o 
 -12   4   6        1.56        8.11     15.87 o 
 -11   4   6        3.32        0.02     19.67 o 
 -10   4   6      394.31      351.64     28.54 o 
  -9   4   6      196.20      225.41     21.76 o 
  -8   4   6      113.92      131.92     19.24 o 
  -7   4   6      146.98      159.40     17.57 o 
  -6   4   6      240.30      241.75     20.29 o 
  -5   4   6       13.34        0.01     15.88 o 
  -4   4   6      354.79      384.47     16.94 o 
  -3   4   6      227.46      231.17     19.46 o 
  -2   4   6       14.00        0.01     14.35 o 
  -1   4   6      161.00      144.04     11.46 o 
   0   4   6      629.88      682.80     24.48 o 
   1   4   6      194.05      218.15     14.75 o 
   2   4   6        1.96       13.83     16.95 o 
   3   4   6      940.26      938.83     27.15 o 
   4   4   6      290.96      271.55     17.66 o 
   5   4   6      214.54      257.13     16.99 o 
   6   4   6       18.09       32.06      9.30 o 
   7   4   6       42.48       34.37     18.72 o 
   8   4   6        6.60        7.50     17.66 o 
   9   4   6        8.71        0.02     18.40 o 
  10   4   6       31.47       42.55     12.65 o 
  11   4   6        0.13        0.02     20.04 o 
  12   4   6       70.27       79.96     15.17 o 
  13   4   6       18.06       14.30     20.50 o 
 -14   5   6       11.64       22.46     18.85 o 
 -13   5   6        1.29       19.82     16.18 o 
 -12   5   6        1.30        4.75     15.13 o 
 -11   5   6       14.10        3.03     16.69 o 
 -10   5   6        0.82       16.79     14.28 o 
  -9   5   6       13.01        0.02     18.88 o 
  -8   5   6       25.83        2.73     18.36 o 
  -7   5   6       41.17       45.00     11.26 o 
  -6   5   6      164.54      174.31     23.53 o 
  -5   5   6       18.34       22.25     15.64 o 
  -4   5   6       21.35        0.02     18.33 o 
  -3   5   6        1.47        0.02     17.01 o 
  -2   5   6        4.67        0.02     17.76 o 
  -1   5   6       93.26       79.05     11.65 o 
   0   5   6       58.85        6.95     21.42 o 
   1   5   6      133.57       91.43     15.31 o 
   2   5   6        0.13        0.02     19.37 o 
   3   5   6        0.93        0.02     18.77 o 
   4   5   6       67.19       75.73     12.83 o 
   5   5   6       18.51        7.81     20.35 o 
   6   5   6        0.67        9.57     18.22 o 
   7   5   6        0.00        0.02     20.85 o 
   8   5   6       47.64       78.01     12.38 o 
   9   5   6        0.04        0.02     20.99 o 
  10   5   6       10.78       27.88     17.90 o 
 -10   6   6        2.74        2.61     17.87 o 
  -9   6   6        2.78       10.28      9.79 o 
  -8   6   6       17.80       26.31     16.89 o 
  -7   6   6       21.19       20.90     18.08 o 
  -6   6   6       20.48       36.72     11.34 o 
  -5   6   6        0.56        3.11     16.56 o 
  -4   6   6       42.17       63.17     10.76 o 
  -3   6   6        1.38        0.02     16.08 o 
  -2   6   6       39.99       10.67     19.34 o 
  -1   6   6        0.03        0.02     21.23 o 
   0   6   6        1.56       12.38     20.13 o 
   1   6   6        7.58       14.09     19.46 o 
   2   6   6        3.75       32.58     19.15 o 
   3   6   6       20.22       10.53     21.93 o 
   4   6   6        3.94        0.02     20.63 o 
   5   6   6        5.38       32.31     16.96 o 
   6   6   6        0.24       10.51     18.20 o 
 -20   1   7        0.01        0.03     17.44 o 
 -19   1   7        3.07       12.17     14.40 o 
 -18   1   7        2.25        0.02     15.52 o 
 -17   1   7       17.11       21.88     16.42 o 
 -16   1   7        0.49        3.95     15.77 o 
 -15   1   7       94.33      123.51     18.26 o 
 -14   1   7       16.22       19.32     14.31 o 
 -13   1   7      264.51      250.94     22.75 o 
 -12   1   7        0.13        0.01     14.03 o 
 -11   1   7      117.28      155.43     15.06 o 
 -10   1   7       11.98       18.22     10.49 o 
  -9   1   7      105.20       90.43     12.35 o 
  -8   1   7        0.12        0.01     10.28 o 
  -7   1   7      992.14      982.17     25.78 o 
  -6   1   7      269.66      248.49     14.52 o 
  -5   1   7       94.04       99.36     11.20 o 
  -4   1   7      450.28      466.99     16.65 o 
  -3   1   7     1273.06     1254.31     25.00 o 
  -2   1   7      571.31      563.84     17.87 o 
  -1   1   7     1004.45     1059.46     22.93 o 
   0   1   7      427.34      439.45     13.06 o 
   1   1   7      440.94      474.56     14.29 o 
   2   1   7      253.30      278.66     11.42 o 
   3   1   7       99.80      101.48      8.54 o 
   4   1   7      637.74      668.39     18.21 o 
   5   1   7      177.36      172.97     10.71 o 
   6   1   7      170.00      186.88     12.30 o 
   7   1   7      389.43      405.40     16.59 o 
   8   1   7      142.59      138.32     12.07 o 
   9   1   7      105.06      110.15     11.21 o 
  10   1   7      236.45      217.48     15.29 o 
  11   1   7        4.76       17.49     14.59 o 
  12   1   7        1.55        5.57     13.88 o 
  13   1   7        6.50       20.17     13.51 o 
  14   1   7       29.46       36.84     17.29 o 
  15   1   7       16.55       15.44     19.14 o 
 -19   2   7        1.19        0.02     18.32 o 
 -18   2   7        2.07        9.55     15.95 o 
 -17   2   7       26.32       55.84     18.46 o 
 -16   2   7       14.29       32.45     10.08 o 
 -15   2   7       41.34       41.67     18.23 o 
 -14   2   7        4.43        0.02     15.63 o 
 -13   2   7        6.83        0.02     14.56 o 
 -12   2   7        1.16        0.02     13.02 o 
 -11   2   7       87.16       95.25     15.05 o 
 -10   2   7        2.60        0.01     12.46 o 
  -9   2   7       49.96       42.26     13.03 o 
  -8   2   7      480.21      420.09     21.23 o 
  -7   2   7      167.03      213.69     14.35 o 
  -6   2   7       38.87        8.69     11.47 o 
  -5   2   7       24.79        5.46     10.07 o 
  -4   2   7      536.52      548.08     20.91 o 
  -3   2   7      206.54      235.56     14.41 o 
  -2   2   7      224.58      218.73     14.69 o 
  -1   2   7      147.01      140.53     12.42 o 
   0   2   7        8.91       13.07     12.29 o 
   1   2   7      348.81      356.17     13.98 o 
   2   2   7       74.87       94.08      9.80 o 
   3   2   7        8.69        0.01     12.94 o 
   4   2   7        0.22        0.01     13.46 o 
   5   2   7      249.58      243.19     12.83 o 
   6   2   7      594.78      586.74     19.49 o 
   7   2   7        6.80       26.81      8.59 o 
   8   2   7      457.07      426.39     19.95 o 
   9   2   7        1.19        6.01     14.08 o 
  10   2   7      151.00      118.85     19.33 o 
  11   2   7       39.92       48.09     16.55 o 
  12   2   7       10.39       17.64     15.48 o 
  13   2   7        0.15       23.55     14.27 o 
  14   2   7        0.05       10.06     16.18 o 
  15   2   7        7.43       25.06     17.63 o 
 -18   3   7        0.00       11.16     14.44 o 
 -17   3   7        6.68        0.02     19.69 o 
 -16   3   7        4.74       19.77     15.51 o 
 -15   3   7        0.96       12.17     14.44 o 
 -14   3   7       21.56       30.33     16.30 o 
 -13   3   7       19.14       24.15      9.66 o 
 -12   3   7       69.48       70.18     17.97 o 
 -11   3   7       12.65       15.89     14.22 o 
 -10   3   7        1.45        0.02     14.56 o 
  -9   3   7        1.43        3.07     12.90 o 
  -8   3   7      154.76      171.63     18.30 o 
  -7   3   7       98.78       95.29     15.59 o 
  -6   3   7       86.71       82.53     14.06 o 
  -5   3   7       53.79       45.89     13.56 o 
  -4   3   7        5.86       15.57     10.11 o 
  -3   3   7      170.74      124.23     16.20 o 
  -2   3   7        4.25        0.43     12.83 o 
  -1   3   7      506.91      511.95     22.25 o 
   0   3   7      153.03      186.02     12.08 o 
   1   3   7       25.61        0.01     16.90 o 
   2   3   7     1212.32     1237.65     26.89 o 
   3   3   7       11.31       29.13     15.05 o 
   4   3   7      396.90      408.61     17.17 o 
   5   3   7      203.42      188.89     14.74 o 
   6   3   7      397.72      408.82     19.19 o 
   7   3   7      156.33      156.30     13.90 o 
   8   3   7        1.55        0.02     17.53 o 
   9   3   7       15.55       26.76      7.94 o 
  10   3   7       30.41       29.01     16.61 o 
  11   3   7        7.86        0.02     17.91 o 
  12   3   7        1.76       19.96     15.04 o 
  13   3   7        5.80        0.02     20.59 o 
 -16   4   7        2.62        0.85     18.03 o 
 -15   4   7        0.17        0.02     18.33 o 
 -14   4   7        2.71        4.59     16.31 o 
 -13   4   7        6.62       20.33     15.37 o 
 -12   4   7       34.23       16.59     18.48 o 
 -11   4   7        1.80       11.88     15.17 o 
 -10   4   7      145.24      139.63     19.69 o 
  -9   4   7       16.68       19.41     16.30 o 
  -8   4   7        2.30        0.02     15.55 o 
  -7   4   7       54.51       71.49      9.84 o 
  -6   4   7      108.56      103.73     12.18 o 
  -5   4   7      101.65      114.53     17.01 o 
  -4   4   7       54.57       38.86     14.99 o 
  -3   4   7       98.07       91.91     17.79 o 
  -2   4   7      389.94      351.72     25.41 o 
  -1   4   7      323.55      323.02     17.35 o 
   0   4   7      425.68      444.08     20.46 o 
   1   4   7       14.05        0.01     20.35 o 
   2   4   7      121.02      126.79     14.22 o 
   3   4   7      394.08      408.02     20.17 o 
   4   4   7      233.75      215.02     16.25 o 
   5   4   7       46.10       14.43     19.06 o 
   6   4   7      205.45      200.57     15.80 o 
   7   4   7       70.06       71.89     11.65 o 
   8   4   7        8.80        0.02     19.43 o 
   9   4   7       20.76       14.38     18.37 o 
  10   4   7        8.09        0.02     21.03 o 
  11   4   7       22.19        0.84     20.06 o 
  12   4   7        4.75       16.84     17.93 o 
 -14   5   7        4.78        7.89     18.79 o 
 -13   5   7        2.82       22.68     15.19 o 
 -12   5   7        8.84        4.84     18.31 o 
 -11   5   7        1.14        0.02     18.14 o 
 -10   5   7       31.61        0.75     21.30 o 
  -9   5   7       74.42       70.93     21.08 o 
  -8   5   7        8.87        0.02     18.75 o 
  -7   5   7      117.44      127.45     21.30 o 
  -6   5   7       63.17       59.03     16.40 o 
  -5   5   7       39.69       49.49     18.61 o 
  -4   5   7      222.04      211.38     15.52 o 
  -3   5   7      108.02      104.43     22.00 o 
  -2   5   7       59.88       64.16     19.54 o 
  -1   5   7       22.11       16.93      9.94 o 
   0   5   7      193.13      194.64     15.56 o 
   1   5   7      244.92      276.23     19.06 o 
   2   5   7       17.90       23.26     19.15 o 
   3   5   7       69.76       79.08     12.53 o 
   4   5   7       71.18       74.75     13.73 o 
   5   5   7       73.45       82.87     13.47 o 
   6   5   7        4.60        0.02     19.13 o 
   7   5   7       32.23       37.25     11.84 o 
   8   5   7       41.76       30.88     23.85 o 
   9   5   7       85.88      109.43     14.67 o 
 -10   6   7       17.01       23.02     12.43 o 
  -9   6   7        1.66       10.35     16.64 o 
  -8   6   7       12.94       25.98     10.61 o 
  -7   6   7       16.31        0.02     19.68 o 
  -6   6   7       13.12        0.02     17.60 o 
  -5   6   7        0.03       12.82     14.23 o 
  -4   6   7        9.94       35.59     10.71 o 
  -3   6   7        0.16        2.37     15.04 o 
  -2   6   7       19.35       44.20     16.67 o 
  -1   6   7       17.55        0.02     19.34 o 
   0   6   7        9.19       15.25     18.45 o 
   1   6   7       51.19       85.46     15.03 o 
   2   6   7       18.60        0.83     23.49 o 
   3   6   7       25.70       15.98     20.93 o 
   4   6   7        0.49       15.49     18.62 o 
   5   6   7       49.55        5.30     28.72 o 
 -20   0   8        0.07        0.02     18.66 o 
 -19   0   8        0.00        9.74     12.88 o 
 -18   0   8        6.55       10.61     16.85 o 
 -17   0   8        0.50        2.13     15.06 o 
 -16   0   8        9.49        0.66     15.77 o 
 -15   0   8       14.57        0.62     18.78 o 
 -14   0   8      165.52      153.23     19.35 o 
 -13   0   8      665.86      740.66     34.35 o 
 -12   0   8        2.10       19.44     12.60 o 
 -11   0   8      127.91      129.36     17.71 o 
 -10   0   8       75.65       32.62     15.16 o 
  -9   0   8      514.39      520.06     23.07 o 
  -8   0   8      355.17      384.81     20.97 o 
  -7   0   8        0.76        0.01     13.33 o 
  -6   0   8     1343.96     1328.12     30.76 o 
  -5   0   8      409.03      421.35     16.69 o 
  -4   0   8      183.53      191.94     14.68 o 
  -3   0   8     3848.03     3676.09     45.61 o 
  -2   0   8      312.45      282.48     15.54 o 
  -1   0   8       37.10       32.18     10.37 o 
   0   0   8      538.09      539.55     15.11 o 
   1   0   8      850.50      923.27     20.06 o 
   2   0   8      157.07      185.77     10.54 o 
   3   0   8       81.58       76.83      8.39 o 
   4   0   8      876.51      876.11     21.60 o 
   5   0   8      237.23      225.73     13.27 o 
   6   0   8       30.61       38.43      8.90 o 
   7   0   8     1074.33     1028.77     26.59 o 
   8   0   8      116.71      127.32     12.77 o 
   9   0   8      130.39      124.06     12.70 o 
  10   0   8      277.70      258.79     17.86 o 
  11   0   8       59.21       58.28     11.30 o 
  12   0   8        0.24        0.02     15.32 o 
  13   0   8        8.77       20.33      8.57 o 
  14   0   8       41.63       31.79     17.31 o 
  15   0   8       59.19       96.05     13.53 o 
 -20   1   8        0.27        2.64     15.32 o 
 -19   1   8        1.13        0.02     18.52 o 
 -18   1   8        1.01        0.02     16.02 o 
 -17   1   8       13.17       11.53     18.32 o 
 -16   1   8        0.04        0.02     14.63 o 
 -15   1   8       50.87       72.31     19.12 o 
 -14   1   8        4.03        7.63     13.81 o 
 -13   1   8        3.42       21.39     13.53 o 
 -12   1   8      103.36      102.53     17.23 o 
 -11   1   8      254.69      288.89     20.37 o 
 -10   1   8      114.73      101.19     16.06 o 
  -9   1   8       58.24       57.09     15.10 o 
  -8   1   8       38.32       49.12     12.58 o 
  -7   1   8      155.86      155.96     13.58 o 
  -6   1   8      357.05      388.17     17.42 o 
  -5   1   8      269.47      222.95     18.06 o 
  -4   1   8      341.86      305.43     16.46 o 
  -3   1   8      575.08      591.34     20.56 o 
  -2   1   8        5.74        0.01     10.23 o 
  -1   1   8      487.99      435.93     17.98 o 
   0   1   8      104.66       93.94      8.95 o 
   1   1   8      111.23      115.10      9.11 o 
   2   1   8      301.92      312.40     13.06 o 
   3   1   8        7.09       13.11     10.78 o 
   4   1   8       15.84        9.13     13.19 o 
   5   1   8      694.91      664.76     20.57 o 
   6   1   8       18.61       18.29     13.60 o 
   7   1   8      313.74      315.24     15.93 o 
   8   1   8      344.25      293.17     17.11 o 
   9   1   8       28.90       13.93     16.51 o 
  10   1   8       20.02       21.41     15.93 o 
  11   1   8        3.50        0.02     15.15 o 
  12   1   8       14.10       19.32     14.60 o 
  13   1   8        8.05        7.95     15.29 o 
  14   1   8        5.55        0.02     20.07 o 
 -19   2   8       12.71       29.38     10.98 o 
 -18   2   8        0.54       24.96     10.60 o 
 -17   2   8        6.17        4.56     15.66 o 
 -16   2   8       15.00        0.02     17.44 o 
 -15   2   8       22.33       20.04     15.95 o 
 -14   2   8        0.11        0.02     15.62 o 
 -13   2   8       18.87        0.02     15.01 o 
 -12   2   8        8.83       20.49     14.30 o 
 -11   2   8       35.23       14.61     15.37 o 
 -10   2   8       15.06        0.01     13.95 o 
  -9   2   8       34.59       42.96     13.06 o 
  -8   2   8       19.49       34.22     11.31 o 
  -7   2   8        5.11        0.01     12.34 o 
  -6   2   8        3.70       14.25      6.28 o 
  -5   2   8      384.11      415.56     20.71 o 
  -4   2   8       29.16       43.82     11.69 o 
  -3   2   8       38.24       31.04     11.77 o 
  -2   2   8      176.89      203.41     14.52 o 
  -1   2   8      311.34      295.55     17.13 o 
   0   2   8        0.02       17.39     11.81 o 
   1   2   8       16.71        6.26     14.73 o 
   2   2   8      297.35      335.33     15.60 o 
   3   2   8      256.95      256.21     13.75 o 
   4   2   8        1.05        0.01     14.64 o 
   5   2   8      136.43      146.59     11.44 o 
   6   2   8        0.09        0.01     16.46 o 
   7   2   8      527.85      488.06     20.27 o 
   8   2   8      508.02      568.49     22.02 o 
   9   2   8        3.22        4.52     15.09 o 
  10   2   8        0.11        0.69     14.61 o 
  11   2   8       12.34        4.40     17.13 o 
  12   2   8       32.90       35.95     16.87 o 
  13   2   8       48.18       54.74     13.77 o 
  14   2   8        1.05        0.02     19.71 o 
 -18   3   8        0.13        6.10     18.01 o 
 -17   3   8        3.11        0.02     18.98 o 
 -16   3   8        5.43        0.02     17.39 o 
 -15   3   8       15.17       11.72     18.61 o 
 -14   3   8       14.29       12.45     18.41 o 
 -13   3   8        6.17        1.96     14.83 o 
 -12   3   8        9.97        0.62     15.57 o 
 -11   3   8      111.85       98.47     18.99 o 
 -10   3   8       30.67       20.78     16.35 o 
  -9   3   8        8.09        0.02     13.36 o 
  -8   3   8       32.10       39.20     14.55 o 
  -7   3   8      296.40      297.94     20.23 o 
  -6   3   8        1.48        0.02     12.51 o 
  -5   3   8      149.02      147.60     16.47 o 
  -4   3   8      702.45      741.43     26.07 o 
  -3   3   8       12.58        5.56     12.26 o 
  -2   3   8      466.79      481.42     21.81 o 
  -1   3   8     1134.59     1203.77     30.92 o 
   0   3   8       71.06       97.85     12.14 o 
   1   3   8       17.98       23.22      9.40 o 
   2   3   8        1.84        0.01     17.76 o 
   3   3   8     1950.50     2013.42     36.93 o 
   4   3   8       10.64        6.56      9.26 o 
   5   3   8       59.85       72.65     11.55 o 
   6   3   8      101.83       65.25     21.09 o 
   7   3   8        1.44        0.02     18.53 o 
   8   3   8       30.63       30.92     18.60 o 
   9   3   8       21.63       18.48     18.21 o 
  10   3   8        4.56        0.02     17.84 o 
  11   3   8      108.63      124.73     13.99 o 
  12   3   8       82.50       85.10     15.73 o 
  13   3   8       12.59       32.16     10.49 o 
 -16   4   8        2.00       13.83     15.36 o 
 -15   4   8       28.10       53.38     18.64 o 
 -14   4   8        6.65        0.02     18.46 o 
 -13   4   8        0.10        4.47     16.42 o 
 -12   4   8        2.05        0.02     18.27 o 
 -11   4   8       22.47       21.12     15.41 o 
 -10   4   8        6.66       32.90      9.47 o 
  -9   4   8       61.10       78.85     18.34 o 
  -8   4   8       17.71       14.03     15.60 o 
  -7   4   8      122.26      146.01     19.83 o 
  -6   4   8      342.44      353.98     26.08 o 
  -5   4   8      148.68      150.49     21.13 o 
  -4   4   8        0.46        0.02     16.53 o 
  -3   4   8      291.53      298.92     22.31 o 
  -2   4   8      106.08      121.23     19.73 o 
  -1   4   8      548.32      545.21     25.78 o 
   0   4   8        0.18        0.02     18.32 o 
   1   4   8      998.46     1014.75     28.67 o 
   2   4   8       94.20       82.64     13.66 o 
   3   4   8        8.26        0.02     17.63 o 
   4   4   8       31.76       40.39     10.32 o 
   5   4   8        2.81        8.01     17.69 o 
   6   4   8       35.29       43.25     10.56 o 
   7   4   8       83.42       97.91     13.15 o 
   8   4   8       27.76       39.41     12.53 o 
   9   4   8       19.95       25.62     18.11 o 
  10   4   8       13.83       26.09     19.02 o 
  11   4   8       18.98        8.85     18.99 o 
 -13   5   8       12.46        8.59     17.80 o 
 -12   5   8        0.08        9.58      9.59 o 
 -11   5   8       11.73       16.72     17.83 o 
 -10   5   8       37.95       20.03     19.72 o 
  -9   5   8        8.79        0.02     18.08 o 
  -8   5   8        0.28        0.02     17.29 o 
  -7   5   8       46.82       16.35     21.60 o 
  -6   5   8        0.73        0.02     15.56 o 
  -5   5   8       30.07       13.08     18.33 o 
  -4   5   8       42.21       52.52     16.10 o 
  -3   5   8       64.89       42.12     18.63 o 
  -2   5   8        9.20        0.02     16.64 o 
  -1   5   8        1.11        0.02     17.75 o 
   0   5   8        2.82       26.41     17.56 o 
   1   5   8        2.46        0.02     21.16 o 
   2   5   8        9.87        0.02     22.31 o 
   3   5   8       22.43       36.18     20.47 o 
   4   5   8        0.72        0.02     22.70 o 
   5   5   8       58.45       75.25     21.55 o 
   6   5   8       21.98       20.29     19.79 o 
   7   5   8        5.70       10.95     19.81 o 
   8   5   8        0.98        0.02     22.24 o 
  -9   6   8       12.78        0.02     22.72 o 
  -8   6   8       30.27        1.73     23.28 o 
  -7   6   8        5.85        0.02     20.62 o 
  -6   6   8       18.62       34.26     10.04 o 
  -5   6   8        2.58        0.02     18.37 o 
  -4   6   8        0.94        0.02     17.55 o 
  -3   6   8        0.93        5.73     16.33 o 
  -2   6   8        5.77        0.02     18.60 o 
  -1   6   8        3.26        0.03     16.15 o 
   0   6   8       11.69        0.02     21.79 o 
   1   6   8       18.71       48.02     12.73 o 
   2   6   8        0.01        0.02     24.00 o 
   3   6   8        0.02        0.02     22.46 o 
 -19   1   9        3.28        0.02     20.05 o 
 -18   1   9        7.45        0.02     17.08 o 
 -17   1   9       11.00        0.74     17.19 o 
 -16   1   9       54.56       33.96     21.35 o 
 -15   1   9        7.87       12.35     16.56 o 
 -14   1   9        7.15       13.42     14.07 o 
 -13   1   9       73.85       44.69     19.99 o 
 -12   1   9      165.27      164.33     20.05 o 
 -11   1   9        3.03        8.63     13.50 o 
 -10   1   9        0.99        0.96     12.61 o 
  -9   1   9      162.28      144.66     17.90 o 
  -8   1   9      357.44      355.25     21.15 o 
  -7   1   9      333.28      314.42     20.53 o 
  -6   1   9       21.00       25.29     11.01 o 
  -5   1   9      230.06      204.36     16.24 o 
  -4   1   9      300.69      289.87     18.54 o 
  -3   1   9       20.79       15.71      8.99 o 
  -2   1   9       17.57       23.89     10.78 o 
  -1   1   9       10.93        2.35     11.19 o 
   0   1   9      242.26      236.84     12.33 o 
   1   1   9      113.06       98.10     10.32 o 
   2   1   9      211.46      231.28     12.57 o 
   3   1   9      127.43      119.79     10.80 o 
   4   1   9      296.17      349.98     18.95 o 
   5   1   9      760.57      735.23     22.75 o 
   6   1   9        1.91        0.01     17.75 o 
   7   1   9      166.85      173.51     14.26 o 
   8   1   9      219.51      238.16     14.90 o 
   9   1   9       11.71        0.02     15.55 o 
  10   1   9       19.29        7.70     15.97 o 
  11   1   9       19.02        6.71     16.50 o 
  12   1   9        2.99       11.93     14.77 o 
  13   1   9        3.72        3.39     18.06 o 
 -19   2   9        3.50        0.02     18.42 o 
 -18   2   9       14.00       29.63      9.98 o 
 -17   2   9        3.74        6.99     17.19 o 
 -16   2   9        0.63       21.24      8.24 o 
 -15   2   9        0.74        0.02     15.00 o 
 -14   2   9       20.29       39.61     13.32 o 
 -13   2   9       45.84       49.63     19.19 o 
 -12   2   9       18.37        0.02     15.85 o 
 -11   2   9       42.26       40.06     14.24 o 
 -10   2   9       38.47       37.55     13.52 o 
  -9   2   9       19.00       14.93     13.35 o 
  -8   2   9        5.90        0.01     13.95 o 
  -7   2   9       70.70       72.67     11.61 o 
  -6   2   9       70.96       81.26     13.41 o 
  -5   2   9        7.17        0.01     11.19 o 
  -4   2   9      209.97      215.60     14.49 o 
  -3   2   9      106.48      101.72     14.28 o 
  -2   2   9       47.65       30.62     14.04 o 
  -1   2   9       63.95       68.66     12.95 o 
   0   2   9       81.76       77.58      9.40 o 
   1   2   9       42.67       41.01      8.13 o 
   2   2   9       75.33       85.59     11.28 o 
   3   2   9      134.62      158.67     12.73 o 
   4   2   9       28.24        0.01     16.73 o 
   5   2   9      157.64      175.50     13.82 o 
   6   2   9        1.84        0.02     17.02 o 
   7   2   9      372.70      394.66     19.48 o 
   8   2   9      128.75      141.47     13.28 o 
   9   2   9      158.76      183.01     14.69 o 
  10   2   9       10.81       16.98     17.52 o 
  11   2   9        3.31       14.12     13.99 o 
  12   2   9       67.19       74.18     20.90 o 
  13   2   9        6.32        1.77     19.44 o 
 -18   3   9        4.12        0.03     18.61 o 
 -17   3   9       13.15        0.02     21.22 o 
 -16   3   9       21.83        0.02     19.99 o 
 -15   3   9        2.37       24.84     14.35 o 
 -14   3   9        4.90       22.13     15.66 o 
 -13   3   9        3.23        0.02     15.27 o 
 -12   3   9      110.77       95.53     21.77 o 
 -11   3   9        0.14        1.24     13.51 o 
 -10   3   9        6.73       25.11      7.52 o 
  -9   3   9        6.84        0.02     14.98 o 
  -8   3   9       23.07       14.21     15.80 o 
  -7   3   9        8.91       14.70      7.20 o 
  -6   3   9      113.74      113.37     15.08 o 
  -5   3   9       46.65       49.32     12.53 o 
  -4   3   9       42.32       45.27     13.50 o 
  -3   3   9        0.59        2.00     12.91 o 
  -2   3   9       13.21       13.08     12.89 o 
  -1   3   9       27.25       11.70     15.71 o 
   0   3   9      206.31      220.30     15.16 o 
   1   3   9       12.36        1.07     18.29 o 
   2   3   9       36.49       34.51     10.35 o 
   3   3   9        0.12        0.02     15.26 o 
   4   3   9        1.97        8.91     15.77 o 
   5   3   9       85.30       69.54     18.54 o 
   6   3   9      104.48       72.91     20.40 o 
   7   3   9       33.95       32.83     18.20 o 
   8   3   9       31.15       29.53     19.47 o 
   9   3   9        1.95        0.02     21.04 o 
  10   3   9       25.82       27.28     17.65 o 
  11   3   9       57.87       59.86     11.50 o 
  12   3   9        2.08        0.02     19.05 o 
 -16   4   9        7.81       24.72     17.39 o 
 -15   4   9        0.57       10.94     16.25 o 
 -14   4   9       22.31        0.02     21.55 o 
 -13   4   9        2.52        0.02     16.70 o 
 -12   4   9        9.11        2.94     16.68 o 
 -11   4   9        6.32       16.96     14.38 o 
 -10   4   9        0.97        0.02     15.69 o 
  -9   4   9        4.55       13.83     12.86 o 
  -8   4   9       46.04       60.15     17.57 o 
  -7   4   9      194.39      226.06     19.37 o 
  -6   4   9       66.06       58.76     17.49 o 
  -5   4   9       23.13        0.01     20.48 o 
  -4   4   9      732.85      753.15     31.29 o 
  -3   4   9      172.37      108.60     22.90 o 
  -2   4   9        2.18        0.02     19.19 o 
  -1   4   9       25.80        6.64     16.98 o 
   0   4   9      220.73      225.41     16.48 o 
   1   4   9       20.80        0.02     21.00 o 
   2   4   9       96.63       96.93     15.36 o 
   3   4   9      225.55      240.54     17.92 o 
   4   4   9        0.13        0.02     19.71 o 
   5   4   9        0.73        7.12     18.44 o 
   6   4   9       73.47       57.49     11.93 o 
   7   4   9        6.82        0.02     20.59 o 
   8   4   9       11.94        5.67     18.41 o 
   9   4   9       35.60       29.98     12.39 o 
  10   4   9       39.31       24.04     21.21 o 
 -13   5   9        0.72       32.31      7.65 o 
 -12   5   9       12.59       16.99     20.11 o 
 -11   5   9       44.32       17.24     24.51 o 
 -10   5   9        4.33        1.60     17.47 o 
  -9   5   9       52.06       48.01     20.37 o 
  -8   5   9      103.84      139.10     19.92 o 
  -7   5   9        0.01        0.02     16.10 o 
  -6   5   9       17.94       16.04     16.33 o 
  -5   5   9        3.33       30.98     14.47 o 
  -4   5   9       11.38       26.47     14.26 o 
  -3   5   9        0.82       22.54      9.19 o 
  -2   5   9      118.15      121.69     20.62 o 
  -1   5   9        4.56        0.02     18.69 o 
   0   5   9       26.78       17.60     21.93 o 
   1   5   9      346.22      367.72     23.77 o 
   2   5   9       32.54       34.73     13.55 o 
   3   5   9       39.99        0.02     24.47 o 
   4   5   9       21.49       30.48     19.28 o 
   5   5   9      185.98      185.38     18.75 o 
   6   5   9        7.48        9.42     19.54 o 
   7   5   9       46.48       23.97     24.75 o 
  -7   6   9        6.65       34.29     16.89 o 
  -6   6   9       16.13       38.55      9.28 o 
  -5   6   9        1.99        0.02     17.84 o 
  -4   6   9        4.88       21.37     15.41 o 
  -3   6   9       14.68       18.77     19.12 o 
  -2   6   9        0.04        0.03     17.23 o 
  -1   6   9        0.15        0.02     18.12 o 
   0   6   9        4.06        4.36     22.01 o 
   1   6   9        7.25        0.02     27.49 o 
 -19   0  10        0.86        0.02     19.30 o 
 -18   0  10        2.12        0.02     19.15 o 
 -17   0  10       16.97       12.74     18.15 o 
 -16   0  10       46.66       50.71     20.56 o 
 -15   0  10      119.44      176.28     23.21 o 
 -14   0  10        1.41       11.23     15.88 o 
 -13   0  10        5.07       28.23     13.12 o 
 -12   0  10      128.53      140.00     20.05 o 
 -11   0  10      153.92      164.65     18.99 o 
 -10   0  10       40.59       26.48     14.93 o 
  -9   0  10      141.75      150.12     20.63 o 
  -8   0  10      248.63      282.01     18.66 o 
  -7   0  10      567.62      507.15     24.21 o 
  -6   0  10      196.04      195.42     19.80 o 
  -5   0  10      395.15      389.20     23.80 o 
  -4   0  10     1852.13     1633.15     39.51 o 
  -3   0  10      247.84      233.67     17.58 o 
  -2   0  10     2119.57     1991.15     41.15 o 
  -1   0  10      159.39      178.45     15.81 o 
   0   0  10      134.59      125.11     10.36 o 
   1   0  10      176.08      174.67     11.83 o 
   2   0  10      651.04      633.38     20.02 o 
   3   0  10       70.05       50.58     14.48 o 
   4   0  10      599.36      633.01     20.99 o 
   5   0  10      930.07      962.98     25.98 o 
   6   0  10      110.86      116.64     12.23 o 
   7   0  10      324.90      319.47     17.61 o 
   8   0  10      550.23      617.66     24.72 o 
   9   0  10      121.70       81.23     12.04 o 
  10   0  10        5.32        6.67     15.88 o 
  11   0  10        9.33        0.02     17.11 o 
  12   0  10      210.91      273.67     19.95 o 
  13   0  10        0.81        0.03     18.72 o 
 -19   1  10        6.39        0.02     20.33 o 
 -18   1  10        4.68        2.43     15.42 o 
 -17   1  10        1.62        3.81     17.28 o 
 -16   1  10        0.72        0.02     18.34 o 
 -15   1  10       15.71       21.61     13.38 o 
 -14   1  10        3.74       14.01     15.49 o 
 -13   1  10       20.47        0.02     18.19 o 
 -12   1  10        7.77        1.71     14.65 o 
 -11   1  10        6.01        0.01     16.42 o 
 -10   1  10       37.46       45.19     15.38 o 
  -9   1  10       24.03       35.81     12.14 o 
  -8   1  10        0.17        7.43      6.90 o 
  -7   1  10       30.60       15.48     14.78 o 
  -6   1  10      115.11       95.30     16.32 o 
  -5   1  10       55.72       51.30     15.79 o 
  -4   1  10      350.19      345.84     20.67 o 
  -3   1  10       31.91       30.08     13.18 o 
  -2   1  10       29.08       45.05     11.97 o 
  -1   1  10      592.81      600.55     24.21 o 
   0   1  10     1346.30     1482.49     28.80 o 
   1   1  10      129.56      125.66     10.61 o 
   2   1  10      794.12      803.93     22.33 o 
   3   1  10       15.23       14.28     14.22 o 
   4   1  10     1032.30     1064.10     27.27 o 
   5   1  10        0.28        0.02     15.04 o 
   6   1  10      101.19      115.49     12.70 o 
   7   1  10      192.59      165.04     15.51 o 
   8   1  10        6.49        8.69     15.29 o 
   9   1  10       91.17       95.13     18.83 o 
  10   1  10       15.97       18.85     15.90 o 
  11   1  10        1.12       15.18      8.91 o 
  12   1  10       74.87       77.45     19.80 o 
 -18   2  10        0.47        0.02     18.42 o 
 -17   2  10        1.99        0.02     18.58 o 
 -16   2  10        9.55        0.02     19.04 o 
 -15   2  10       26.46       24.28     17.11 o 
 -14   2  10        6.13       18.25     14.76 o 
 -13   2  10        0.10       12.82     11.99 o 
 -12   2  10       61.92       52.37     16.96 o 
 -11   2  10       98.66       63.24     21.47 o 
 -10   2  10       17.89       27.72     14.46 o 
  -9   2  10        8.57        3.73     15.77 o 
  -8   2  10       25.40       37.48     14.18 o 
  -7   2  10      103.97       89.18     16.59 o 
  -6   2  10      204.92      226.27     20.04 o 
  -5   2  10       11.86       13.87     12.00 o 
  -4   2  10       20.45        4.74     11.71 o 
  -3   2  10        7.76        5.20     13.06 o 
  -2   2  10       62.44       43.87     13.33 o 
  -1   2  10        0.03        0.02     11.72 o 
   0   2  10        3.19        0.01     16.87 o 
   1   2  10       16.63       15.87     14.84 o 
   2   2  10        0.82        0.01     15.54 o 
   3   2  10       39.40       18.20     17.64 o 
   4   2  10      658.38      693.98     23.17 o 
   5   2  10      127.04      139.89     14.67 o 
   6   2  10       42.94       36.87     11.06 o 
   7   2  10        2.01        0.02     16.93 o 
   8   2  10       11.02        2.13     18.22 o 
   9   2  10       35.76        0.75     19.66 o 
  10   2  10        0.55        0.02     16.14 o 
  11   2  10        0.75        0.02     21.11 o 
  12   2  10        5.86        0.03     18.66 o 
 -17   3  10        0.02       21.56     14.81 o 
 -16   3  10       10.66        0.02     20.03 o 
 -15   3  10       22.87       47.15     10.38 o 
 -14   3  10       23.03       26.65     16.82 o 
 -13   3  10        5.52       12.70     14.77 o 
 -12   3  10        0.71        0.02     13.26 o 
 -11   3  10        0.25        7.11     12.94 o 
 -10   3  10       34.81       43.49     15.34 o 
  -9   3  10       29.31       34.18     14.65 o 
  -8   3  10        1.69       18.03     13.14 o 
  -7   3  10      230.54      267.07     21.45 o 
  -6   3  10      343.71      290.19     26.44 o 
  -5   3  10       55.52       76.15     15.49 o 
  -4   3  10      349.66      307.42     22.86 o 
  -3   3  10      282.47      273.95     21.01 o 
  -2   3  10       13.56        5.46     14.45 o 
  -1   3  10       55.42       38.17     15.83 o 
   0   3  10      352.40      382.03     18.81 o 
   1   3  10       11.75       15.67     17.39 o 
   2   3  10       10.45        0.02     18.40 o 
   3   3  10      367.01      411.51     19.94 o 
   4   3  10      154.59      133.12     23.34 o 
   5   3  10       28.12       28.16     17.38 o 
   6   3  10       93.72       65.91     21.08 o 
   7   3  10      332.17      316.22     27.71 o 
   8   3  10       46.18       39.37     21.01 o 
   9   3  10       42.12       53.61     18.45 o 
  10   3  10       36.25       53.78     12.80 o 
 -15   4  10        7.70        0.02     21.95 o 
 -14   4  10        1.01        0.02     18.69 o 
 -13   4  10       35.91       33.39     18.68 o 
 -12   4  10        6.05        0.02     16.72 o 
 -11   4  10       25.31        8.10     19.08 o 
 -10   4  10        3.40        0.02     14.52 o 
  -9   4  10        0.36        0.04      8.36 o 
  -8   4  10       24.18       35.02     17.20 o 
  -7   4  10        4.38        0.02     17.05 o 
  -6   4  10       82.76       88.85     16.11 o 
  -5   4  10        0.65        0.02     16.83 o 
  -4   4  10        0.30        5.73     13.65 o 
  -3   4  10        0.70        0.02     16.95 o 
  -2   4  10      549.91      607.10     32.45 o 
  -1   4  10      104.83      120.85     18.47 o 
   0   4  10       34.07       31.67     21.86 o 
   1   4  10      281.15      311.21     19.33 o 
   2   4  10      294.68      346.13     21.64 o 
   3   4  10       68.81       97.28     13.59 o 
   4   4  10      156.50      151.71     19.33 o 
   5   4  10      158.57      157.55     16.49 o 
   6   4  10        5.75       18.98     18.28 o 
   7   4  10        8.47       17.31     16.09 o 
   8   4  10       81.66       82.63     21.19 o 
 -12   5  10        0.08       14.91     16.34 o 
 -11   5  10       29.18        8.50     19.38 o 
 -10   5  10        0.24       27.26     15.08 o 
  -9   5  10        0.12        0.02     20.51 o 
  -8   5  10       15.03       37.85     15.93 o 
  -7   5  10        8.92        0.02     18.12 o 
  -6   5  10        0.15        8.40     14.11 o 
  -5   5  10        5.31        8.32     16.25 o 
  -4   5  10       14.04        0.02     18.22 o 
  -3   5  10        1.56        0.02     16.90 o 
  -2   5  10        5.96        0.02     17.74 o 
  -1   5  10        0.14        0.02     18.53 o 
   0   5  10       31.56       12.42     23.87 o 
   1   5  10       26.60       50.78     12.57 o 
   2   5  10      137.11       91.86     30.51 o 
   3   5  10       26.69        0.02     24.11 o 
   4   5  10        1.62        0.02     20.61 o 
   5   5  10       11.22        0.02     23.57 o 
  -4   6  10        0.00        0.03     18.83 o 
  -3   6  10        3.96        0.02     19.99 o 
 -19   1  11        1.66        0.02     19.32 o 
 -18   1  11        4.35       19.18     15.66 o 
 -17   1  11        1.84        0.02     19.97 o 
 -16   1  11        2.51        5.96     14.28 o 
 -15   1  11       20.79       22.54     16.84 o 
 -14   1  11       30.92       47.36     17.66 o 
 -13   1  11        1.92        0.02     15.33 o 
 -12   1  11       93.92       81.92     21.77 o 
 -11   1  11       92.38      125.86     17.89 o 
 -10   1  11       60.25       48.98     17.31 o 
  -9   1  11        3.05       13.23     13.55 o 
  -8   1  11       89.39       73.18     19.17 o 
  -7   1  11      735.56      646.60     31.88 o 
  -6   1  11      136.49      192.00     18.71 o 
  -5   1  11      173.09      186.47     17.05 o 
  -4   1  11      455.49      437.81     23.20 o 
  -3   1  11      511.15      468.27     25.37 o 
  -2   1  11      236.45      221.21     20.37 o 
  -1   1  11       83.40       82.50     15.59 o 
   0   1  11       47.78       49.97      9.18 o 
   1   1  11      472.52      553.37     23.32 o 
   2   1  11      155.48      136.53     18.63 o 
   3   1  11       24.39        3.95     16.13 o 
   4   1  11        5.47        0.02     15.11 o 
   5   1  11       37.34        8.05     21.57 o 
   6   1  11      133.93      118.23     14.70 o 
   7   1  11        0.30        0.02     16.90 o 
   8   1  11       97.81      102.43     12.54 o 
   9   1  11       43.42       42.96     18.25 o 
  10   1  11        0.36       30.04     13.51 o 
  11   1  11        4.94        0.02     18.76 o 
 -18   2  11        3.41        0.02     19.08 o 
 -17   2  11        0.89       29.70     11.25 o 
 -16   2  11        4.57       22.68     16.57 o 
 -15   2  11       15.23       29.69     17.41 o 
 -14   2  11        2.20        0.02     16.77 o 
 -13   2  11        9.44        9.41     15.81 o 
 -12   2  11        2.53       21.17     12.72 o 
 -11   2  11        8.38       18.43     12.59 o 
 -10   2  11       29.10       33.37      9.62 o 
  -9   2  11       64.75       67.83     15.91 o 
  -8   2  11        3.82        9.40     15.00 o 
  -7   2  11      110.76       55.53     19.24 o 
  -6   2  11      181.80      235.96     19.62 o 
  -5   2  11       23.33       13.58     13.98 o 
  -4   2  11       62.15       42.59     14.98 o 
  -3   2  11      316.69      316.48     22.86 o 
  -2   2  11      474.89      461.09     25.93 o 
  -1   2  11        2.66       18.11     12.76 o 
   0   2  11      607.09      640.92     22.40 o 
   1   2  11      367.39      387.57     19.51 o 
   2   2  11       29.07       14.56     18.28 o 
   3   2  11      195.97      180.96     15.66 o 
   4   2  11      664.96      666.24     25.64 o 
   5   2  11      209.15      213.51     15.96 o 
   6   2  11        3.22        0.02     18.43 o 
   7   2  11        8.55        0.02     19.80 o 
   8   2  11       49.56       38.97     17.60 o 
   9   2  11       18.96       30.60     17.79 o 
  10   2  11        7.87       19.54     15.97 o 
  11   2  11        0.93       25.12     14.68 o 
 -17   3  11        0.12        7.10     16.31 o 
 -16   3  11        0.00        0.02     18.95 o 
 -15   3  11        0.78        0.02     18.77 o 
 -14   3  11        4.48        0.02     16.28 o 
 -13   3  11        0.11       13.99     13.75 o 
 -12   3  11        0.13        2.82     14.54 o 
 -11   3  11        0.02       13.59     12.71 o 
 -10   3  11        0.06        0.02     17.47 o 
  -9   3  11       26.68        7.64     17.56 o 
  -8   3  11        0.45        0.02     14.34 o 
  -7   3  11        2.97        0.02     13.55 o 
  -6   3  11       23.20       12.52     16.23 o 
  -5   3  11       23.02       20.64     14.86 o 
  -4   3  11       20.15       28.18     14.94 o 
  -3   3  11       86.21       79.96     17.50 o 
  -2   3  11       28.68       27.61      8.96 o 
  -1   3  11        1.01        0.02     14.21 o 
   0   3  11      293.32      270.50     27.13 o 
   1   3  11      140.95       90.20     24.86 o 
   2   3  11      218.18      240.84     23.95 o 
   3   3  11       71.53       81.81     19.80 o 
   4   3  11       39.38       42.69     12.41 o 
   5   3  11       20.48       18.84      9.58 o 
   6   3  11       32.26       41.69     10.59 o 
   7   3  11       65.99       46.60     21.18 o 
   8   3  11        0.29        0.02     21.85 o 
   9   3  11        5.06        0.02     19.95 o 
 -14   4  11       11.46       18.41     10.26 o 
 -13   4  11        8.04       16.50     15.43 o 
 -12   4  11        0.05       19.09     14.96 o 
 -11   4  11        6.91        0.02     18.71 o 
 -10   4  11        5.96        1.49     15.33 o 
  -9   4  11       43.87       43.59     19.08 o 
  -8   4  11       48.57       39.77     20.53 o 
  -7   4  11        0.00        0.02     15.88 o 
  -6   4  11       21.50       37.82     14.51 o 
  -5   4  11       94.64       82.47     20.80 o 
  -4   4  11       13.76       14.93     15.21 o 
  -3   4  11       56.14       10.88     20.56 o 
  -2   4  11      100.51       77.94     21.77 o 
  -1   4  11       65.80       82.94     20.73 o 
   0   4  11       49.82       34.67     23.13 o 
   1   4  11       15.90       33.93     19.99 o 
   2   4  11        8.71        0.02     23.29 o 
   3   4  11       30.09       42.69     12.89 o 
   4   4  11       36.56        1.57     21.53 o 
   5   4  11       12.74        0.02     23.04 o 
   6   4  11        1.66        0.02     25.15 o 
   7   4  11       34.87       26.35     24.53 o 
 -11   5  11        2.20       25.57     16.71 o 
 -10   5  11        3.79        0.02     17.95 o 
  -9   5  11        3.91        0.02     20.90 o 
  -8   5  11        5.23        0.02     20.35 o 
  -7   5  11        0.03        0.02     18.41 o 
  -6   5  11       35.06       45.72     15.78 o 
  -5   5  11       88.78       70.07     23.05 o 
  -4   5  11       41.98       76.06     11.58 o 
  -3   5  11       14.28       20.65     18.39 o 
  -2   5  11       66.89       67.05     21.78 o 
  -1   5  11      228.28      214.37     28.90 o 
   0   5  11       28.28        0.02     23.74 o 
   1   5  11        3.62       14.23     21.28 o 
   2   5  11       60.66       31.61     26.56 o 
   3   5  11       54.90       85.80     14.97 o 
 -18   0  12        0.08        0.02     18.49 o 
 -17   0  12        7.38        0.02     20.66 o 
 -16   0  12        8.45       29.11     11.14 o 
 -15   0  12       67.71      103.74     23.43 o 
 -14   0  12       88.83      137.27     24.08 o 
 -13   0  12       49.94       53.89     20.91 o 
 -12   0  12       12.24        8.16     18.33 o 
 -11   0  12      248.05      319.64     31.40 o 
 -10   0  12      718.56      802.37     38.38 o 
  -9   0  12      149.87      188.54     20.15 o 
  -8   0  12       37.54        8.69     17.23 o 
  -7   0  12     1105.51      971.64     46.26 o 
  -6   0  12     2455.89     2136.85     59.32 o 
  -5   0  12      239.43      203.04     24.35 o 
  -4   0  12        1.92        0.01     17.12 o 
  -3   0  12       14.27        0.01     15.97 o 
  -2   0  12      470.13      455.97     27.18 o 
  -1   0  12       56.26       21.26     17.55 o 
   0   0  12      214.90      224.86     13.91 o 
   1   0  12       18.15       25.74      7.92 o 
   2   0  12      108.91      110.74     11.39 o 
   3   0  12      445.13      456.64     20.74 o 
   4   0  12       38.32       43.46     10.36 o 
   5   0  12      105.33      151.60     18.06 o 
   6   0  12      308.82      286.28     25.56 o 
   7   0  12        5.26        0.02     18.32 o 
   8   0  12        0.18        0.77     16.41 o 
   9   0  12       89.06      100.21     15.30 o 
  10   0  12        0.02        0.02     20.49 o 
 -18   1  12        7.69        0.02     20.97 o 
 -17   1  12        1.08        0.02     18.69 o 
 -16   1  12        0.47        0.02     18.28 o 
 -15   1  12        9.51        0.02     20.28 o 
 -14   1  12       28.25       34.42     17.05 o 
 -13   1  12        4.56       34.85     13.10 o 
 -12   1  12       16.15        0.02     19.38 o 
 -11   1  12        3.50        2.46     15.11 o 
 -10   1  12        1.46        0.02     15.17 o 
  -9   1  12      114.37      155.25     19.35 o 
  -8   1  12       72.09       59.58     18.44 o 
  -7   1  12      139.40      140.47     20.36 o 
  -6   1  12       73.85       52.47     19.07 o 
  -5   1  12      331.49      302.92     24.66 o 
  -4   1  12      393.17      326.33     25.84 o 
  -3   1  12      345.17      346.10     25.64 o 
  -2   1  12     1175.96      937.46     40.38 o 
  -1   1  12        0.02        0.02     14.63 o 
   0   1  12      142.68      129.85     13.70 o 
   1   1  12       79.52      104.78     11.27 o 
   2   1  12       89.12      110.73     16.77 o 
   3   1  12       47.63       38.54     15.63 o 
   4   1  12       40.42       40.83     16.69 o 
   5   1  12       37.94       35.25     19.55 o 
   6   1  12       45.58       17.06     18.17 o 
   7   1  12       40.98       77.82     11.35 o 
   8   1  12      119.56      125.02     22.50 o 
   9   1  12       58.93       57.17     20.94 o 
  10   1  12        0.11        7.87     18.72 o 
 -17   2  12        0.00        0.02     18.89 o 
 -16   2  12        0.70        0.02     16.59 o 
 -15   2  12        0.01        4.66     17.11 o 
 -14   2  12        6.63        0.02     19.09 o 
 -13   2  12        4.02        0.02     16.24 o 
 -12   2  12        8.89       16.99     12.25 o 
 -11   2  12        1.38        3.92     13.97 o 
 -10   2  12        4.60       10.74     14.50 o 
  -9   2  12       22.94       18.99     16.79 o 
  -8   2  12        4.42        5.97     14.37 o 
  -7   2  12        8.07        0.02     14.76 o 
  -6   2  12      194.74      197.05     20.79 o 
  -5   2  12        8.73       10.84     12.75 o 
  -4   2  12        0.04        0.02     13.42 o 
  -3   2  12       66.05       46.26     18.95 o 
  -2   2  12       83.59       76.11     15.91 o 
  -1   2  12        1.94        0.02     15.49 o 
   0   2  12      544.32      600.99     31.73 o 
   1   2  12       34.71        7.43     19.29 o 
   2   2  12      161.91      165.36     20.58 o 
   3   2  12       10.95       24.46     15.03 o 
   4   2  12       16.17        6.18     16.96 o 
   5   2  12       47.88       15.05     19.90 o 
   6   2  12        5.54       35.76     10.01 o 
   7   2  12        2.14        0.02     18.16 o 
   8   2  12       55.69       76.65     19.73 o 
   9   2  12       20.96       30.32     16.55 o 
 -16   3  12       10.01        0.02     23.19 o 
 -15   3  12        1.65       10.91     16.84 o 
 -14   3  12        2.99        0.02     16.46 o 
 -13   3  12        2.19       13.91     16.17 o 
 -12   3  12       20.39       41.66     18.61 o 
 -11   3  12       30.77       10.78     18.67 o 
 -10   3  12        0.85        0.02     17.19 o 
  -9   3  12       23.19       12.88     19.16 o 
  -8   3  12      127.05      125.23     23.60 o 
  -7   3  12        0.01        2.60     15.17 o 
  -6   3  12       61.09       63.56     18.70 o 
  -5   3  12       46.65       40.76     17.84 o 
  -4   3  12       48.47       52.10     16.96 o 
  -3   3  12      282.26      240.35     26.50 o 
  -2   3  12        9.16        0.02     15.73 o 
  -1   3  12       94.06       78.82     18.89 o 
   0   3  12        0.11        0.02     21.04 o 
   1   3  12      244.73      243.06     26.47 o 
   2   3  12       79.37       73.87     20.93 o 
   3   3  12        7.63        0.02     19.13 o 
   4   3  12       50.35       66.91     19.30 o 
   5   3  12       45.29       68.71     10.94 o 
   6   3  12        0.32        0.02     22.66 o 
   7   3  12      108.31      128.98     23.73 o 
   8   3  12       10.30        7.98     19.62 o 
 -13   4  12        0.26        0.02     17.84 o 
 -12   4  12        1.18        5.00     16.56 o 
 -11   4  12        4.06       11.30     18.48 o 
 -10   4  12       17.47        8.65     17.41 o 
  -9   4  12        2.56       11.51     16.54 o 
  -8   4  12       28.81       12.04     20.41 o 
  -7   4  12       71.51       75.54     21.23 o 
  -6   4  12       10.06       10.25     15.77 o 
  -5   4  12       45.65       55.28     20.13 o 
  -4   4  12       85.64       70.40     22.57 o 
  -3   4  12      144.16      129.53     23.22 o 
  -2   4  12        1.23        0.02     17.63 o 
  -1   4  12       69.56       70.44     21.55 o 
   0   4  12      249.59      294.94     21.41 o 
   1   4  12        0.19        0.02     24.11 o 
   2   4  12      139.52      139.63     26.74 o 
   3   4  12       65.14       59.52     25.43 o 
   4   4  12       17.76        2.86     12.72 o 
   5   4  12       92.81       79.98     25.67 o 
  -9   5  12       18.30       30.80     21.11 o 
  -8   5  12        1.28       32.01     16.58 o 
  -7   5  12        0.84       23.06     13.14 o 
  -6   5  12        1.00        4.23     16.16 o 
  -5   5  12        5.17        5.04     17.35 o 
  -4   5  12        5.12       17.63     15.73 o 
  -3   5  12        0.83       13.46     16.95 o 
  -2   5  12       47.78       49.93     17.93 o 
  -1   5  12        1.86        0.02     19.82 o 
   0   5  12       11.60        0.02     24.25 o 
   1   5  12       22.27       35.77     15.08 o 
 -17   1  13        1.51        0.02     21.25 o 
 -16   1  13       21.62       30.11     20.54 o 
 -15   1  13        0.07        0.02     17.45 o 
 -14   1  13       17.47       19.30     17.66 o 
 -13   1  13       49.47       51.22     22.18 o 
 -12   1  13       11.79       19.14     17.53 o 
 -11   1  13       18.41        0.02     17.99 o 
 -10   1  13       21.45       45.28     13.69 o 
  -9   1  13      283.49      283.48     28.87 o 
  -8   1  13       37.61       39.97     16.65 o 
  -7   1  13        3.80        5.94     13.94 o 
  -6   1  13      170.71      120.37     25.50 o 
  -5   1  13       12.64        8.16     15.47 o 
  -4   1  13        5.57       14.56     14.91 o 
  -3   1  13       51.77       42.76     16.49 o 
  -2   1  13       36.56       30.81     17.39 o 
  -1   1  13        3.03        6.62     14.52 o 
   0   1  13       34.78       39.72     17.38 o 
   1   1  13        9.63       14.67     14.72 o 
   2   1  13        6.51        0.02     16.30 o 
   3   1  13       27.02        8.87     18.09 o 
   4   1  13       51.23       31.22     19.22 o 
   5   1  13        8.96        0.02     21.53 o 
   6   1  13       76.37       75.80     21.71 o 
   7   1  13        8.66       13.77     17.51 o 
   8   1  13       47.02       41.66     20.64 o 
   9   1  13       46.39       45.56     22.26 o 
 -16   2  13        0.94        6.81     18.81 o 
 -15   2  13        0.53       19.54     14.65 o 
 -14   2  13       13.29       24.97     17.13 o 
 -13   2  13       12.82       27.73     15.49 o 
 -12   2  13        3.13       10.10     16.05 o 
 -11   2  13       37.42        0.02     21.60 o 
 -10   2  13        0.37        9.47     12.55 o 
  -9   2  13        7.69        8.57     15.91 o 
  -8   2  13       41.01       21.28     18.05 o 
  -7   2  13       57.42       60.23     20.60 o 
  -6   2  13        4.07       15.04     14.07 o 
  -5   2  13       97.95      113.35     19.91 o 
  -4   2  13      243.28      198.60     26.77 o 
  -3   2  13        1.51        0.63     16.08 o 
  -2   2  13       14.12       36.02     14.23 o 
  -1   2  13       31.35       11.56     15.96 o 
   0   2  13      153.08      115.54     22.82 o 
   1   2  13        9.16       16.04     11.20 o 
   2   2  13       20.47        8.36     18.86 o 
   3   2  13        6.25        0.02     16.64 o 
   4   2  13       44.88       38.14     19.51 o 
   5   2  13      134.57      185.50     16.77 o 
   6   2  13        6.47       26.78     16.09 o 
   7   2  13       24.31        5.08     21.89 o 
   8   2  13      111.95      129.94     16.05 o 
 -15   3  13        1.21        7.01     16.12 o 
 -14   3  13        0.00        5.90     16.80 o 
 -13   3  13        8.56        8.56     10.95 o 
 -12   3  13       12.49        0.02     18.25 o 
 -11   3  13        7.33        0.02     17.03 o 
 -10   3  13        0.07       10.37     14.32 o 
  -9   3  13        2.28        0.72     15.37 o 
  -8   3  13       40.88        2.84     20.61 o 
  -7   3  13       14.47        0.02     20.66 o 
  -6   3  13        7.23       13.75      7.84 o 
  -5   3  13       98.13       51.58     21.80 o 
  -4   3  13      156.03      176.68     19.77 o 
  -3   3  13       33.32       11.73     19.12 o 
  -2   3  13       18.38        0.02     17.05 o 
  -1   3  13       26.44       43.81     15.51 o 
   0   3  13       77.73       50.02     21.86 o 
   1   3  13       14.44       21.78      9.93 o 
   2   3  13        4.83       10.79     11.14 o 
   3   3  13        6.34        0.02     21.09 o 
   4   3  13       18.27        0.02     24.92 o 
   5   3  13        0.37        8.41     17.45 o 
   6   3  13       35.29       34.98     21.60 o 
 -12   4  13        0.48        0.02     19.49 o 
 -11   4  13        0.67        0.02     19.24 o 
 -10   4  13        0.24       18.24     15.56 o 
  -9   4  13       15.82       10.55     18.57 o 
  -8   4  13       18.73       41.51     16.79 o 
  -7   4  13        7.01        0.02     19.99 o 
  -6   4  13      148.82      127.29     25.10 o 
  -5   4  13        1.71        3.88     13.57 o 
  -4   4  13        0.15       15.52      8.93 o 
  -3   4  13       26.06       12.47     18.38 o 
  -2   4  13       23.29       34.57     16.93 o 
  -1   4  13       15.41        0.02     18.61 o 
   0   4  13        7.49        0.82     22.29 o 
   1   4  13       42.42       38.21     24.30 o 
   2   4  13       33.63       45.92     21.24 o 
   3   4  13        6.45        0.02     24.17 o 
  -5   5  13        0.10       20.46     17.41 o 
  -4   5  13       18.01       14.23     21.53 o 
 -17   0  14        0.02        0.03     18.04 o 
 -16   0  14        2.93        0.02     21.78 o 
 -15   0  14       19.94        0.02     22.82 o 
 -14   0  14       19.85       22.43     16.93 o 
 -13   0  14        0.02        4.46     14.23 o 
 -12   0  14        1.29        0.02     17.23 o 
 -11   0  14       28.77        0.02     19.42 o 
 -10   0  14       89.31        6.75     22.88 o 
  -9   0  14      103.24       53.30     24.63 o 
  -8   0  14       18.46        0.02     21.13 o 
  -7   0  14      214.26      239.55     29.03 o 
  -6   0  14        2.22        5.66     16.98 o 
  -5   0  14       10.56       17.53     16.78 o 
  -4   0  14       57.87       40.75     19.17 o 
  -3   0  14      506.15      505.50     30.30 o 
  -2   0  14       45.32       15.98     21.81 o 
  -1   0  14        0.34       15.60     12.23 o 
   0   0  14      114.43      118.25     13.34 o 
   1   0  14       78.58       73.62     11.25 o 
   2   0  14        4.87        3.54     13.55 o 
   3   0  14       93.24       87.73     13.61 o 
   4   0  14      124.40      156.16     22.01 o 
   5   0  14       15.11        0.02     20.37 o 
   6   0  14      328.72      370.84     28.65 o 
   7   0  14       95.31      116.27     14.54 o 
 -16   1  14        2.68        5.12     18.25 o 
 -15   1  14        0.06       25.38     14.90 o 
 -14   1  14        1.74       16.87      8.83 o 
 -13   1  14        2.28        0.02     15.33 o 
 -12   1  14        0.65       11.68     16.26 o 
 -11   1  14       51.04       67.18     17.82 o 
 -10   1  14        0.44        0.02     15.04 o 
  -9   1  14        0.01        7.78      8.77 o 
  -8   1  14        1.35        3.29     14.48 o 
  -7   1  14      101.88       42.14     20.76 o 
  -6   1  14       41.39       37.24     17.91 o 
  -5   1  14       61.08       32.60     20.93 o 
  -4   1  14        1.57        0.02     17.98 o 
  -3   1  14        6.34        0.02     16.92 o 
  -2   1  14       62.04       64.54     17.61 o 
  -1   1  14        0.11       15.25     12.98 o 
   0   1  14        1.12        2.05     15.45 o 
   1   1  14       88.50       78.47     20.57 o 
   2   1  14      235.71      222.43     26.32 o 
   3   1  14        6.09       10.45     16.59 o 
   4   1  14        2.04       16.26     15.70 o 
   5   1  14      218.80      195.05     26.88 o 
   6   1  14        6.74        0.02     20.30 o 
   7   1  14       13.90        0.02     23.63 o 
 -15   2  14        3.31        0.03     17.55 o 
 -14   2  14        1.41       23.89     15.61 o 
 -13   2  14        0.34        0.02     16.17 o 
 -12   2  14        0.59       17.67     13.81 o 
 -11   2  14       24.18        0.02     21.48 o 
 -10   2  14        2.99       20.88      8.48 o 
  -9   2  14       12.91        0.02     17.78 o 
  -8   2  14        5.58       11.15     13.51 o 
  -7   2  14        2.98        0.02     16.13 o 
  -6   2  14        8.54       27.92     16.42 o 
  -5   2  14      117.90       99.04     23.46 o 
  -4   2  14       22.85       40.74     12.88 o 
  -3   2  14        4.28        3.42     15.50 o 
  -2   2  14       25.89       26.94     13.79 o 
  -1   2  14        0.64        0.70     13.87 o 
   0   2  14       28.93       42.56     17.65 o 
   1   2  14        0.77       10.35     15.40 o 
   2   2  14        3.44        0.02     20.00 o 
   3   2  14        0.36        0.02     20.62 o 
   4   2  14       26.50       52.02     16.13 o 
   5   2  14        2.93        0.84     16.66 o 
   6   2  14       14.82       56.18     16.75 o 
 -14   3  14        4.24        0.88     20.01 o 
 -13   3  14        2.66       18.85     16.75 o 
 -12   3  14        1.98        0.02     16.85 o 
 -11   3  14        3.98       11.32     17.42 o 
 -10   3  14        1.49        0.02     20.80 o 
  -9   3  14        1.78       12.37     15.57 o 
  -8   3  14        5.72       21.29     17.14 o 
  -7   3  14       79.55       69.10     24.01 o 
  -6   3  14       91.36       77.48     20.19 o 
  -5   3  14       41.03       32.66     19.27 o 
  -4   3  14        4.33       34.92      8.92 o 
  -3   3  14        0.20        0.02     16.70 o 
  -2   3  14       60.29       32.45     21.65 o 
  -1   3  14      110.38      101.06     25.98 o 
   0   3  14       28.50       52.77     12.60 o 
   1   3  14       82.71       70.68     22.40 o 
   2   3  14      124.37      140.11     27.34 o 
   3   3  14       93.19       89.08     26.08 o 
   4   3  14       40.54       73.56     19.66 o 
 -10   4  14       15.60       20.17     20.80 o 
  -9   4  14       23.38       36.16     18.51 o 
  -8   4  14       17.86        0.02     21.41 o 
  -7   4  14        2.01        0.84     15.94 o 
  -6   4  14       12.76        3.34     21.47 o 
  -5   4  14        7.63        6.65     18.90 o 
  -4   4  14       20.16       25.77     21.37 o 
  -3   4  14       92.92       75.20     25.88 o 
  -2   4  14       35.93       59.84     16.87 o 
  -1   4  14       27.64       34.14     20.02 o 
   0   4  14      105.63      148.58     23.77 o 
   1   4  14      157.40      158.71     30.48 o 
 -15   1  15        7.49        8.65     15.96 o 
 -14   1  15        5.11       15.85     17.47 o 
 -13   1  15        3.18        0.02     16.62 o 
 -12   1  15        0.01        1.56     17.15 o 
 -11   1  15       15.00        0.02     17.87 o 
 -10   1  15       41.03       20.74     22.20 o 
  -9   1  15       29.43        0.02     22.75 o 
  -8   1  15        9.11        0.02     18.49 o 
  -7   1  15       19.73        0.02     17.95 o 
  -6   1  15      155.56       76.40     27.85 o 
  -5   1  15      109.27       98.62     25.32 o 
  -4   1  15        0.42        0.02     18.16 o 
  -3   1  15       50.05       40.27     19.69 o 
  -2   1  15       20.95       37.19     17.84 o 
  -1   1  15       12.65        0.02     18.92 o 
   0   1  15        0.60       14.96     14.59 o 
   1   1  15       47.75       42.20     19.63 o 
   2   1  15       12.45        0.02     20.90 o 
   3   1  15        7.23        3.26     17.36 o 
   4   1  15      170.42      118.91     16.54 o 
   5   1  15       44.68       57.78     21.55 o 
 -14   2  15        7.42       19.18     17.69 o 
 -13   2  15        0.27        3.38     17.37 o 
 -12   2  15        0.54        0.02     19.08 o 
 -11   2  15        2.24        0.02     16.13 o 
 -10   2  15        5.56        0.02     18.89 o 
  -9   2  15        3.08       14.52     14.27 o 
  -8   2  15        5.37       25.58     16.03 o 
  -7   2  15       50.92       46.13     22.35 o 
  -6   2  15        8.88        0.02     18.37 o 
  -5   2  15       60.27       51.64     18.22 o 
  -4   2  15       17.63        0.02     19.37 o 
  -3   2  15       45.47       22.34     21.20 o 
  -2   2  15       61.04       55.75     18.21 o 
  -1   2  15      119.57      107.94     20.41 o 
   0   2  15       67.82      100.07     13.78 o 
   1   2  15       15.08        0.02     22.45 o 
   2   2  15      126.62      103.44     23.62 o 
   3   2  15       48.58       29.84     22.48 o 
   4   2  15       24.63        0.02     22.57 o 
 -12   3  15        0.68        1.76     16.06 o 
 -11   3  15        4.03       16.34     16.06 o 
 -10   3  15        0.01        0.02     17.19 o 
  -9   3  15       15.23       45.49     15.58 o 
  -8   3  15       29.99       22.02     19.93 o 
  -7   3  15        0.51        4.03     16.64 o 
  -6   3  15        0.11        0.02     18.67 o 
  -5   3  15        7.44        0.02     17.89 o 
  -4   3  15        0.04        0.02     16.86 o 
  -3   3  15        8.89       17.39      9.88 o 
  -2   3  15       22.89        0.02     19.97 o 
  -1   3  15       16.15        0.02     21.54 o 
   0   3  15        7.15       29.75     17.52 o 
   1   3  15       35.59       49.50     22.76 o 
   2   3  15        0.46       12.46     19.17 o 
  -5   4  15       13.75       33.76     15.60 o 
 -14   0  16       12.75        0.02     20.12 o 
 -13   0  16       16.62        0.02     28.37 o 
 -12   0  16       31.45       65.87     22.40 o 
 -11   0  16        1.22        8.03     18.31 o 
 -10   0  16       11.30        0.02     20.02 o 
  -9   0  16      125.66       60.22     32.37 o 
  -8   0  16      178.35       98.25     34.47 o 
  -7   0  16        3.33        0.02     22.66 o 
  -6   0  16      115.82       75.06     27.68 o 
  -5   0  16      144.56      111.04     28.45 o 
  -4   0  16       40.71       30.12     19.06 o 
  -3   0  16       44.79        4.56     23.60 o 
  -2   0  16      151.31      179.28     27.88 o 
  -1   0  16       55.42       22.69     23.46 o 
   0   0  16        1.59       24.94     15.29 o 
   1   0  16      228.53      252.38     26.03 o 
   2   0  16      386.92      569.11     32.31 o 
   3   0  16       20.70       41.08     21.17 o 
 -14   1  16       10.23        6.21     19.56 o 
 -13   1  16        6.39       41.25     15.33 o 
 -12   1  16        2.66        6.69     17.88 o 
 -11   1  16        0.53        2.45     17.92 o 
 -10   1  16       15.56        0.02     21.23 o 
  -9   1  16        0.49        0.02     16.87 o 
  -8   1  16        2.48       21.68     14.64 o 
  -7   1  16       17.00        0.02     24.01 o 
  -6   1  16       59.12       29.01     23.38 o 
  -5   1  16       22.85       30.52     19.30 o 
  -4   1  16       75.90       26.81     24.52 o 
  -3   1  16       39.46        0.02     23.85 o 
  -2   1  16        9.74        0.02     18.78 o 
  -1   1  16       50.58        0.02     23.15 o 
   0   1  16       39.45       21.25     19.44 o 
   1   1  16       11.22       25.11     15.88 o 
   2   1  16       31.29       43.01     19.23 o 
   3   1  16        8.78       15.96     20.94 o 
 -12   2  16        0.00        0.02     18.97 o 
 -11   2  16        0.61       11.09     15.80 o 
 -10   2  16        0.92        0.02     16.99 o 
  -9   2  16        1.75        0.83     15.62 o 
  -8   2  16        0.28       17.05     15.85 o 
  -7   2  16        1.28        4.03     18.27 o 
  -6   2  16        9.78        1.60     17.03 o 
  -5   2  16       31.90       29.63     21.60 o 
  -4   2  16       21.08        0.02     18.12 o 
  -3   2  16        8.63        0.02     19.82 o 
  -2   2  16        0.03        2.46     14.27 o 
  -1   2  16        2.75       16.66     14.90 o 
   0   2  16        4.97        0.02     20.35 o 
   1   2  16        7.53        0.02     20.26 o 
  -9   3  16        2.15       18.58     19.21 o 
  -8   3  16       12.33        0.02     20.25 o 
  -7   3  16       28.09       16.49     23.11 o 
  -6   3  16       20.47        6.91     20.23 o 
  -5   3  16        0.33       17.27     16.83 o 
  -4   3  16       10.20       27.52     10.47 o 
  -3   3  16       74.42      103.00     23.87 o 
  -2   3  16        4.05        0.02     21.23 o 
 -11   1  17        0.03        7.00     16.79 o 
 -10   1  17        0.84        6.88     17.79 o 
  -9   1  17        4.68        0.02     19.52 o 
  -8   1  17       91.78       94.70     25.87 o 
  -7   1  17        0.13        0.02     19.17 o 
  -6   1  17       36.11       24.05     19.79 o 
  -5   1  17       59.17       62.26     24.28 o 
  -4   1  17       67.82       27.53     28.94 o 
  -3   1  17        0.73       26.10     15.31 o 
  -2   1  17       50.04       34.95     22.57 o 
  -1   1  17       83.56       58.06     28.57 o 
   0   1  17       62.48       88.11     20.85 o 
  -9   2  17        8.72        0.02     20.96 o 
  -8   2  17        5.89       16.63     18.96 o 
  -7   2  17        1.14       10.43     15.36 o 
  -6   2  17       61.11        0.02     32.04 o 
  -5   2  17        2.84        0.02     18.24 o 
  -4   2  17       10.87       22.66     15.74 o 
  -3   2  17        4.43        9.67     19.48 o 
  -2   2  17       11.78        0.03     18.85 o 
  -7   0  18       96.54       77.27     32.96 o 
  -6   0  18        6.07        0.02     23.55 o 
  -5   0  18       67.51       24.88     29.17 o 
                                                 
